# Supplementary material for: Tasmanian devil cathelicidins exhibit anticancer activity against Devil Facial Tumour Disease (DFTD) cells
Source: Sci Rep. 2023 Aug 4;13:12698. doi: 10.1038/s41598-023-39901-0 (PMC10403513; doi:10.1038/s41598-023-39901-0)
Supplement: Supplementary file 2 — Supplementary Information 2. [file 41598_2023_39901_MOESM2_ESM.csv]

gene_id	FDR.ControlvsSaha1	logFC.ControlvsSaha1	FDR.ControlvsSaha2	logFC.ControlvsSaha2	FDR.ControlvsSaha3	logFC.ControlvsSaha3	FDR.ControlvsSaha4	logFC.ControlvsSaha4	FDR.ControlvsSaha5	logFC.ControlvsSaha5	FDR.ControlvsSaha6	logFC.ControlvsSaha6	FDR.ControlvsSaha7	logFC.ControlvsSaha7	log2.TPM.DFT1_CONT_1_S10	log2.TPM.DFT1_CONT_2_S7	log2.TPM.DFT1_CONT_3_S6	log2.TPM.DFT1_Saha1_1_S1	log2.TPM.DFT1_Saha1_2_S24	log2.TPM.DFT1_Saha1_3_S12	log2.TPM.DFT1_Saha2_1_S3	log2.TPM.DFT1_Saha2_2_S22	log2.TPM.DFT1_Saha2_3_S9	log2.TPM.DFT1_Saha3_1_S23	log2.TPM.DFT1_Saha3_2_S18	log2.TPM.DFT1_Saha3_3_S14	log2.TPM.DFT1_Saha4_1_S11	log2.TPM.DFT1_Saha4_2_S2	log2.TPM.DFT1_Saha4_3_S15	log2.TPM.DFT1_Saha5_1_S8	log2.TPM.DFT1_Saha5_2_S21	log2.TPM.DFT1_Saha5_3_S5	log2.TPM.DFT1_Saha6_1_S19	log2.TPM.DFT1_Saha6_2_S16	log2.TPM.DFT1_Saha6_3_S20	log2.TPM.DFT1_Saha7_1_S13	log2.TPM.DFT1_Saha7_2_S17	log2.TPM.DFT1_Saha7_3_S4	counts.DFT1_CONT_1_S10	counts.DFT1_CONT_2_S7	counts.DFT1_CONT_3_S6	counts.DFT1_Saha1_1_S1	counts.DFT1_Saha1_2_S24	counts.DFT1_Saha1_3_S12	counts.DFT1_Saha2_1_S3	counts.DFT1_Saha2_2_S22	counts.DFT1_Saha2_3_S9	counts.DFT1_Saha3_1_S23	counts.DFT1_Saha3_2_S18
LOC105750869	0.946338843	0.01373383	0.959552143	-0.007891572	0.000465029	-0.244959162	1.96E-05	-0.314105133	7.46E-10	0.446004598	0.458088689	0.047760275	0.99801827	0.000439213	4.719912379	4.649051096	4.631512636	4.670371535	4.681173483	4.691048021	4.62116804	4.662133641	4.694268305	4.397111981	4.394623943	4.475162148	4.267394935	4.345957117	4.445197885	5.115657188	5.141039089	5.083520816	4.662917147	4.788932102	4.69219914	4.643509994	4.699277074	4.659915902	729	891	861	810	772	848	811	703	713	663	602
GLRX3	0.962286298	-0.006522029	0.153860535	0.079880777	0.27415278	-0.046223242	0.467843948	-0.030511213	6.65E-25	1.295050165	5.52E-11	0.383595386	0.781745076	-0.028960527	7.266692853	7.146828653	7.117059372	7.188782339	7.178925703	7.144198352	7.25389389	7.259823568	7.257384183	7.122355686	7.161921129	7.108339716	7.152965056	7.112788346	7.174200771	8.478104107	8.491282437	8.447257695	7.543739408	7.543184371	7.595294284	7.171467152	7.146015659	7.127077082	4264	5035	4824	4644	4360	4646	5030	4259	4216	4389	4102
TCERG1L	0.498021063	-0.072810428	7.32E-06	-0.336145513	8.97E-17	-1.136349242	1.46E-17	-1.189841979	2.71E-20	-1.256339256	1.20E-16	-1.083621087	0.917554587	0.017197768	6.097790755	6.024829162	6.094565147	6.028418992	6.04025379	5.930426981	5.666406571	5.775576634	5.766732284	4.950829254	4.892217114	4.965224469	4.844456786	4.881955042	4.920820641	4.853398367	4.871206418	4.722985723	4.95890417	5.084100777	4.922625234	6.083170903	6.076985149	6.108861554	1896	2313	2375	2078	1980	2003	1673	1522	1500	974	850
LOC111718654	0.695874561	0.394860492	0.310779703	0.609640532	7.55E-07	2.068585594	5.53E-10	2.878180982	0.757985465	-0.108713452	1.67E-05	1.676923214	0.96403676	0.06720933	-0.351499873	-0.086890907	0.024182589	0.208637854	0.602680182	-0.035614285	0.165633081	0.563345664	0.692680575	1.700433307	2.018052376	2.098472463	2.88294902	2.713741514	2.652834738	-0.610537986	-0.727999752	0.645376904	1.237429595	1.777103349	1.618955599	-0.318325767	0.076593457	0.025615931	21	33	35	36	45	32	37	41	44	102	116
MKI67	0.923453131	0.031464213	0.770576075	0.060359747	0.405925801	0.093125125	1.46E-08	-0.814264692	2.69E-18	-2.174631131	8.51E-06	-0.540145264	0.390557639	0.198122289	8.320017658	8.598981599	8.726901197	8.504904452	8.714469354	8.519416807	8.64473165	8.58929114	8.591322609	8.597405082	8.547095203	8.779695915	7.705411252	7.753746372	7.742169656	6.351721933	6.358405831	6.410546203	8.11922297	7.955913239	7.949363432	8.611047028	9.035804955	8.591803373	8849	13776	14724	11565	12641	12053	13191	10704	10628	12203	10714
FAM241B	0.965397437	0.010499052	0.821042073	-0.032870696	0.235817998	-0.085884447	7.43E-06	0.334818291	8.86E-23	1.644781091	2.76E-13	0.792388433	0.807327143	-0.045552421	4.888706426	4.875476076	4.884297293	4.867249734	4.900018709	4.912789818	4.811899146	4.909004585	4.829006035	4.859571972	4.768996883	4.762295679	5.217860466	5.229655481	5.205848742	6.444935143	6.580824561	6.558037432	5.662632367	5.641643312	5.721924204	4.91886333	4.723081922	4.869847287	820	1042	1026	929	898	989	925	835	783	914	781
LOC100917453	0.825886577	-0.027289224	0.414124651	0.057245168	1.87E-08	-0.340219504	9.66E-11	-0.438386242	1.89E-23	1.2226389	0.831045077	0.01020672	0.749040384	-0.035648303	6.882762231	6.772936041	6.826578912	6.767036012	6.842105117	6.791886015	6.918025055	6.9030455	6.833600463	6.490287167	6.526997999	6.444497187	6.365762405	6.457197286	6.344578075	8.05810532	8.064169364	8.028612487	6.868252948	6.843650505	6.801865358	6.832712923	6.768194823	6.774954061	3267	3885	3944	3467	3452	3640	3985	3326	3143	2832	2641
AIFM2	0.544959819	-0.051360884	0.059281066	-0.100401202	2.34E-09	-0.342274685	3.03E-11	-0.416326055	2.36E-16	0.570274443	0.007939918	0.103862575	0.478629412	-0.061630566	6.892617961	6.827659008	6.826578912	6.819193815	6.797616125	6.776437346	6.803662525	6.750720137	6.691859193	6.516052318	6.519479168	6.484782892	6.427378347	6.453867087	6.417040743	7.404498175	7.464313629	7.389291028	6.93739333	6.961687552	6.959760164	6.79017262	6.7543032	6.81793522	3290	4036	3944	3595	3348	3601	3681	2993	2849	2883	2628
TYSND1	0.077489454	-0.241916887	0.332798998	-0.128691411	0.004574581	-0.257052957	0.205408665	-0.109133099	1.70E-15	1.016283211	2.43E-08	0.558120791	0.42513359	-0.151781298	4.409626626	4.319521116	4.197710169	4.004353275	4.075131063	4.123240437	4.284066036	4.168343464	4.090566277	4.021870172	4.057522239	4.078252084	4.186322527	4.189234488	4.225893481	5.305216958	5.257579105	5.417821006	4.854057678	4.785498356	4.964297589	4.170726368	4.100525192	4.201981458	588	709	637	511	507	572	642	499	469	511	477
SAR1A	0.877249777	0.020639574	0.702140864	0.032531202	0.026158536	0.101570757	0.684600972	0.019845947	5.69E-16	0.624937846	3.88E-06	0.233244048	0.9984466	-0.000280527	6.866329878	6.791253068	6.847453189	6.871738345	6.821636358	6.873797585	6.946826726	6.814052088	6.842153713	6.950479357	6.927595395	6.932012376	6.837671531	6.862877371	6.8643027	7.517254374	7.383478758	7.480168056	7.048664477	7.096307936	7.059974712	6.81759777	6.836624225	6.850251565	3230	3935	4001	3728	3404	3852	4066	3127	3161	3896	3487
PPA1	0.004645326	0.23369391	0.000355832	0.267854708	7.36E-13	0.687000635	2.66E-09	0.455725628	7.24E-24	1.636460916	3.46E-13	0.691202688	0.814260754	0.037540957	5.952955028	5.791849901	5.811082114	6.119634088	6.020433826	6.118169573	6.158720812	6.130631272	6.071671513	6.506786037	6.569226872	6.542371379	6.271278302	6.325519531	6.327699294	7.514958781	7.45390609	7.49854771	6.464121891	6.53203567	6.634136361	5.866166261	5.875768151	5.927915814	1715	1968	1951	2213	1953	2281	2354	1947	1853	2865	2720
LRRC20	0.920037348	-0.034364542	0.719640829	0.073794361	6.26E-07	0.609190807	3.35E-12	1.062782341	2.56E-07	-0.631234536	0.154119532	0.149123472	0.878015501	0.050110467	3.205530689	3.270223341	3.232012595	3.18636949	3.139107241	3.278271207	3.344596076	3.230957725	3.353157581	3.716143887	4.000023726	3.81894378	4.257186444	4.289785159	4.350492228	2.709895799	2.41499867	2.695685525	3.379526001	3.404727895	3.371107894	3.324522704	3.283164531	3.249929317	255	342	326	289	265	318	335	261	281	414	458
EIF4EBP2	0.417973721	0.074631924	0.490341072	0.054089156	1.50E-06	0.26937283	0.011010596	0.120348592	1.94E-16	-0.745502858	0.779120717	-0.014395131	0.432176515	0.080880802	8.395793194	8.508201239	8.577375892	8.538907068	8.615949066	8.549748625	8.597565006	8.517119208	8.528279909	8.756026729	8.745435928	8.78742895	8.582874955	8.625021875	8.633752752	7.737879028	7.717825019	7.788816449	8.545126362	8.440313919	8.452479427	8.541662056	8.657915261	8.5237292	9326	12936	13274	11841	11807	12309	12766	10182	10174	13621	12293
NODAL	0.908300931	-0.321924815	0.909720966	-0.239922272	0.813525968	0.244345045	0.150190913	1.142049091	0.05905763	-1.688002505	0.818159081	0.216103241	0.899511505	0.337955648	-3.637690644	-3.614267856	-3.609611083	-4.448511947	-4.444812078	-3.091839517	-4.446621687	-3.615380124	-3.618997678	-3.140459182	-4.498492016	-2.444724275	-2.476044648	-2.483421697	-2.234132868	-2.341944839	-6.64385619	-6.64385619	-3.176326583	-3.203195257	-3.720911132	-3.083141151	-3.607595261	-3.083253662	2	2	2	1	1	3	1	2	2	3	1
PALD1	0.851048636	-0.464380841	0.210744477	-1.927596524	0.347508845	-0.923793017	0.727863119	-0.325374833	0.284064921	-0.791765413	0.664784941	-0.397597321	0.97190378	0.105551871	-1.210710673	-3.089433114	-2.397416388	-2.70651581	-2.702092531	-2.707884881	-3.08828758	-3.615380124	-6.64385619	-3.663175281	-3.149169521	-2.747148939	-3.160467288	-2.483421697	-2.021469736	-1.730876651	-2.912207609	-4.265233695	-1.533671472	-1.873688547	-4.5422184	-2.698997658	-2.69831937	-0.960280183	12	4	6	4	4	5	3	2	0	2	3
HMG20A	0.672579032	-0.044492733	0.660829932	-0.034802712	0.00050466	-0.163363006	0.000114352	-0.182975204	1.62E-24	-1.682893436	6.68E-08	-0.300107759	0.973091895	-0.00535025	6.353113768	6.375480971	6.377045442	6.281757005	6.316055501	6.374095427	6.327335416	6.330602897	6.343068015	6.209699945	6.239904848	6.165410803	6.204444717	6.165754683	6.186388685	4.710535658	4.599971581	4.748007941	6.098698716	6.085983215	6.020758182	6.331024496	6.3680615	6.390304118	2263	2949	2888	2477	2398	2724	2646	2237	2237	2332	2165
PEAK1	0.333060516	0.157233933	0.869178654	0.033148611	5.82E-06	0.449894838	0.156891441	-0.127897393	5.35E-18	-1.908305529	0.201321503	-0.114180624	0.183744721	0.256881567	5.962751079	6.214267476	6.354397474	6.301535801	6.398218519	6.300725906	6.276186444	6.162704156	6.189250954	6.610679184	6.589373743	6.678736185	6.02955463	6.004395403	6.110884256	4.188646773	4.225165836	4.391698731	6.083794696	6.0056256	6.096976952	6.361663193	6.635463858	6.30223279	1727	2638	2843	2511	2538	2589	2554	1991	2011	3079	2758
TSPAN3	0.757309343	0.033408846	0.352309846	0.059871907	6.04E-10	0.365480795	6.54E-15	0.599075836	9.03E-20	-0.914240622	0.584690973	-0.023888332	0.626872372	-0.047173762	7.455449223	7.43843742	7.424845411	7.480425645	7.455351121	7.483292745	7.488904141	7.525031002	7.484563532	7.763516745	7.853859012	7.797858164	8.048753572	8.054196617	8.013245635	6.429347578	6.569362219	6.577520762	7.408446173	7.47234135	7.366350264	7.389721765	7.37863002	7.408979538	4860	6163	5971	5685	5281	5878	5920	5119	4935	6846	6626
PSTPIP1	0.952617257	-0.12824252	0.592656612	0.565766351	0.878577073	0.119761288	0.265570603	0.674040534	0.000177807	-3.825207645	0.894754635	0.094352369	0.95209463	-0.132070059	-2.427738523	-1.44109241	-1.066455013	-1.589880185	-3.086170386	-0.69436652	-1.070423387	-0.693025634	-1.446336875	-2.205512839	-1.24850301	-1.115375293	-0.768311729	-1.050814992	-1.051057583	-6.64385619	-6.64385619	-3.120168901	-1.845194889	-1.089172106	-1.707092428	-2.145605234	-1.064207179	-2.145722724	5	13	16	10	3	20	15	17	10	6	12
RCN2	0.197786082	-0.108480821	0.032600427	-0.139868728	1.35E-05	-0.252115346	0.009322354	-0.130638295	5.05E-21	-1.280932375	1.12E-10	-0.491041661	0.741943353	-0.0409916	6.349384722	6.315089172	6.190031936	6.159196995	6.224778032	6.146122816	6.098839502	6.110591244	6.226177622	6.008901322	6.054644496	6.035448264	6.163352846	6.171848309	6.128394639	4.980530743	5.034219723	4.997926406	5.737096253	5.818378157	5.826053443	6.255538592	6.26709966	6.209837349	2257	2829	2537	2275	2250	2326	2258	1920	2063	2029	1904
SCAPER	0.831644137	0.043395092	0.446045979	0.088930514	0.775777572	0.024304939	0.682667583	0.031834877	1.97E-19	-1.798947945	0.0002491	-0.287711549	0.56050338	0.092985327	5.169534265	5.131367183	5.211388379	5.200711912	5.326603789	5.115403478	5.203129079	5.326927344	5.24889092	5.274913412	5.16979083	5.140258393	5.184580197	5.180803904	5.242331855	3.294123102	3.394111148	3.428011448	4.935376285	4.966211277	4.748054437	5.187530326	5.356234968	5.247425002	996	1245	1287	1171	1207	1138	1214	1115	1048	1219	1031
ISL2	0.850336064	-0.293921432	0.822893637	-0.256037929	0.252696877	-0.690880483	0.389553218	-0.498065449	0.788128984	-0.116225233	0.488215605	-0.394915633	0.938756574	0.131253609	-1.964662253	-0.869247019	-1.066455013	-1.072790394	-1.585290731	-2.154689698	-1.305933374	-1.442325533	-1.944158124	-2.205512839	-2.464329529	-1.350711614	-1.516747063	-1.671735124	-2.234132868	-0.860064731	-2.087967192	-1.217457358	-1.277615442	-1.306457973	-2.517889637	-1.064917386	-0.861784192	-1.582199152	7	19	16	15	10	7	13	10	7	6	5
LOC111718517	0.985747009	-0.046523238	0.607848338	-0.705056947	0.998848078	-0.001442268	0.212759718	-1.020250298	0.008359232	-2.120100025	0.237222743	0.75397666	0.641186123	-0.868865949	-0.993096357	-1.938974095	-1.435930765	-1.754386795	-1.3036767	-1.443651408	-3.08828758	-1.308390644	-2.15732729	-0.924073197	-1.24850301	-2.194840193	-2.778044213	-2.483421697	-2.234132868	-2.341944839	-1.753247549	-6.64385619	-0.704359106	-0.448300121	-0.897774166	-2.395928589	-1.581376236	-3.083253662	14	9	13	9	12	12	3	11	6	16	12
ETFA	0.140300974	-0.106558437	0.01286175	-0.142919333	1.90E-08	-0.338937447	0.001003655	-0.151871676	1.94E-12	0.430862843	0.002271674	0.134035152	0.452415487	-0.073175882	6.881041297	6.771044155	6.740894133	6.695585933	6.712226861	6.666451628	6.624927866	6.644257852	6.69583866	6.435611526	6.473524216	6.467897803	6.634792896	6.66203611	6.641443156	7.226745457	7.25478417	7.205050698	6.870322338	6.950998906	6.974186082	6.721946872	6.68124668	6.771155341	3264	3880	3717	3300	3155	3337	3252	2780	2857	2727	2545
NRG4	0.653168554	0.774786835	0.200064281	1.272234058	0.000189398	2.537175206	2.06E-06	3.331850773	0.003103582	-2.97271336	0.001662253	2.067278717	0.915413823	-0.282482351	-2.730389948	-2.705426115	-2.147106206	-1.442226504	-1.585290731	-2.154689698	-1.752050478	-0.462063173	-1.446336875	0.473752898	-0.207544738	-0.07722614	0.588498764	1.095674221	0.900489189	-6.64385619	-6.64385619	-3.120168901	-0.704359106	-0.266239636	-0.263627426	-4.442222256	-1.433696955	-2.699112605	4	5	8	11	10	7	10	20	10	43	25
FBXO22	0.512541194	-0.075555409	0.923635338	0.012250627	0.030989418	-0.122574363	0.004668318	-0.160768381	1.63E-16	-0.886767594	2.40E-05	-0.261734114	0.521529055	-0.078320721	6.814076419	6.711623431	6.747186136	6.725177889	6.67923558	6.642378662	6.742166918	6.808073006	6.759962947	6.595846983	6.69231538	6.617277958	6.596842059	6.611621257	6.582697768	5.943709079	5.744441706	5.926753475	6.605491719	6.464392142	6.419556582	6.699635006	6.64432188	6.694506684	3115	3723	3733	3368	3084	3281	3528	3114	2986	3047	2962
UBE2Q2	0.710032451	0.047140626	0.283663269	0.081312485	2.11E-08	0.367902964	1.19E-11	0.517080526	3.57E-20	-1.209849019	0.444831978	0.039943376	0.515012871	0.072559568	6.590652798	6.689257769	6.645139651	6.708483704	6.656301025	6.701080626	6.702481198	6.74061375	6.725339837	7.003373322	7.009622574	7.015334129	7.1704098	7.149276422	7.156216883	5.285343555	5.553251105	5.45559598	6.68382639	6.724981396	6.635570069	6.699135246	6.684786693	6.758260309	2668	3666	3478	3329	3035	3418	3432	2972	2916	4042	3691
CHRNB4	0.99499316	0.018679332	0.435288522	0.899057527	0.963459274	-0.046385893	0.029638259	1.464678712	0.011842365	-2.201885525	0.174528032	-1.225598248	0.994071159	0.02610231	-2.730389948	-1.938974095	-3.609611083	-2.70651581	-2.399064228	-3.091839517	-1.937770019	-1.754485155	-1.758469391	-2.75758187	-2.001831972	-3.653400965	-1.664170542	-0.775991146	-1.268476365	-6.64385619	-3.807499359	-4.265233695	-6.64385619	-3.723206205	-2.268692957	-2.698997658	-2.395241379	-3.083253662	4	9	3	5	5	4	8	8	8	4	7
CHRNA3	0.819380936	-0.061110348	0.610536986	0.084651302	0.013408183	0.232818975	0.01352037	0.228010223	6.75E-06	-0.439073198	0.150590308	0.132048752	0.988432801	0.00549906	4.490856827	4.355316818	4.407821268	4.224776904	4.410962469	4.436092331	4.393960163	4.575980681	4.539008197	4.700374259	4.535477292	4.719187109	4.617880198	4.678245466	4.643338971	3.976227713	4.001848799	3.960926876	4.776733363	4.406284037	4.472346981	4.428812476	4.385465711	4.457340183	622	727	737	595	640	711	693	663	640	819	664
CHRNA5	0.899972519	0.402781089	0.484405491	1.147480024	0.147393311	1.435748084	0.026109109	2.045698885	0.01346214	-2.770471738	0.285171336	1.066975574	0.507843981	1.402501577	-4.468449404	-4.447600639	-3.084578491	-6.64385619	-2.148768653	-2.404933115	-2.704255684	-1.940193028	-3.618997678	-2.75758187	-2.766489165	-1.796410974	-1.383001339	-2.785319805	-1.268476365	-6.64385619	-6.64385619	-6.64385619	-3.697509889	-2.520382054	-2.268692957	-3.608232199	-1.931663495	-1.932479432	1	1	4	0	6	6	5	7	2	4	4
PSMA4	0.416998076	-0.064186817	0.987347326	0.001864173	0.031009555	-0.089001964	1.48E-06	-0.231812666	0.000908801	0.123636988	0.037760927	0.082004505	0.315679958	-0.090785406	7.697600627	7.578883277	7.507286132	7.539362376	7.521427818	7.531218934	7.6024021	7.581935011	7.605840143	7.504791431	7.534666465	7.47797163	7.376620641	7.375277371	7.337279267	7.730548876	7.725939903	7.699078019	7.660745861	7.699823419	7.669954089	7.517102526	7.468803651	7.526305984	5748	6793	6322	5922	5529	6076	6404	5325	5368	5722	5311
HYKK	0.99482432	-0.002147942	0.738703926	-0.057025175	0.093865391	-0.153349468	0.000372343	-0.347232201	9.12E-15	-1.286917564	6.18E-06	-0.481142012	0.902575323	0.033947526	3.833333482	3.8986722	3.723299296	3.751759337	3.760316523	3.937043577	3.832525156	3.751657618	3.700778324	3.666097434	3.740253311	3.588413348	3.442696228	3.505216388	3.465833261	2.387371952	2.562292836	2.64814223	3.429783578	3.293089243	3.290886075	3.848998523	3.885322901	3.823422825	394	529	459	428	407	503	469	374	358	400	383
IREB2	0.556499574	0.076943407	0.254634326	0.101936292	0.121380099	0.095989822	0.414112037	-0.051958741	1.59E-23	-2.327562148	4.84E-07	-0.378838155	0.298696807	0.140442539	6.799573589	7.069662378	7.022062105	7.034231236	7.077454537	7.008928283	7.076674723	7.081418901	7.037473627	7.081818628	7.023737613	7.072300692	6.902150064	6.864132326	6.96753179	4.703640939	4.460699479	4.745751043	6.625722755	6.548335731	6.579565427	7.086889985	7.130152699	7.094007654	3084	4773	4517	4172	4064	4231	4448	3764	3620	4268	3727
CRABP1	0.703391042	0.049587537	0.037121391	0.141941801	0.002834479	0.161276911	7.97E-08	0.346609819	3.12E-27	2.121779286	4.24E-18	1.055295412	0.456378261	-0.085959426	10.39297123	10.21860401	10.19242059	10.24986718	10.29306259	10.41063292	10.42460088	10.41793477	10.38817926	10.4104262	10.50505798	10.37289887	10.62628423	10.62511784	10.59331498	12.39241247	12.38568752	12.39215302	11.31901244	11.31044797	11.3412803	10.19186127	10.08283458	10.27226201	37232	42335	40663	38764	37757	44713	45296	38022	36930	42878	41627
WDR61	0.727308795	-0.061288076	0.281240572	-0.11329724	0.022159522	-0.165134403	0.873882623	0.012375542	0.047515676	-0.117978999	0.585625203	-0.039732763	0.732785994	-0.059371077	6.173557823	6.065531147	5.950996387	6.018095716	5.962613357	6.026954491	5.946104779	5.949447538	5.956148366	5.894857763	5.973636979	5.827031673	6.116122171	6.05435944	6.058502863	6.091439883	5.86641041	5.880700337	5.968751285	6.035564101	6.06753752	6.054544721	5.902943674	6.055983778	1998	2379	2149	2063	1876	2142	2031	1717	1711	1874	1800
DNAJA4	0.980189893	-0.024647347	0.89372824	-0.085926412	0.907457883	-0.039890153	0.852952356	0.056045297	0.000584281	-0.953301922	0.792629618	0.076410141	0.764643448	-0.218845459	0.850988886	0.599137791	0.343270462	0.491797538	0.602680182	0.630250113	0.118756042	0.759135611	0.660461947	0.704865573	0.60081899	0.373220266	0.555555009	0.900735585	0.5138371	-0.048373154	-0.882786435	-0.098369746	0.810702813	0.781306552	0.443293695	0.536052992	0.385874815	0.216488289	50	54	44	44	45	51	35	47	43	51	43
IDH3A	0.911493905	-0.013895539	0.417993457	0.053650571	0.239017656	0.050896936	0.376122592	-0.037959595	0.358191381	0.032616755	0.020848479	-0.09536789	0.599400514	-0.049641114	8.232974367	8.153147051	8.127990873	8.149436984	8.151984034	8.171427529	8.190088174	8.254205446	8.231183558	8.24178001	8.269041063	8.156153735	8.112431147	8.16101631	8.127195198	8.182025981	8.258310599	8.171764443	8.096244042	8.07830149	8.054035588	8.155476123	8.05041066	8.159718237	8331	10114	9721	9039	8560	9470	9625	8485	8280	9537	8836
CIB2	0.877915356	-0.517048918	0.614646399	-1.076602129	0.973000591	-0.046003533	0.562722211	0.61685449	0.566073802	-0.539439838	0.768649182	-0.352855792	0.996221381	0.017283522	-4.468449404	-3.614267856	-3.084578491	-3.090499613	-6.64385619	-3.616575949	-6.64385619	-2.403642335	-6.64385619	-4.491090894	-3.671516731	-3.130255435	-2.778044213	-3.167579848	-3.16780531	-2.890791898	-2.912207609	-6.64385619	-3.176326583	-4.544245917	-4.5422184	-3.083141151	-4.441654537	-3.608340137	1	3	4	3	0	2	0	5	0	1	2
TBC1D2B	0.932802719	0.111848452	0.563378503	0.397147968	0.206301446	0.514012529	0.978681413	-0.013092874	1.94E-06	-3.82543511	0.282084804	0.426300483	0.62486042	0.45027739	-0.288170069	-0.086890907	-0.386133598	-0.46196278	0.022460163	0.016324912	0.118756042	0.116259648	0.204449117	0.509123403	-0.045832015	0.334001269	-0.277997077	-0.171591175	-0.346595621	-2.890791898	-6.64385619	-2.67103501	0.50453749	0.086103675	-0.051893491	-0.08008782	0.705592986	-0.026326657	22	33	26	23	30	33	36	30	31	45	27
ADAMTS7	0.247792851	0.353788798	0.09501382	0.395925436	0.437308992	-0.159725593	0.466635087	0.137039656	8.10E-12	-3.252981032	0.281986624	0.192263506	0.201055361	0.478252104	1.326055841	1.740746904	1.633492481	1.914177514	1.918896642	1.926355465	1.916588928	2.032418237	1.937113097	1.394822947	1.307608186	1.515193365	1.647614612	1.730691189	1.730444212	-1.033530881	-2.087967192	-1.932229253	1.925995241	1.749171507	1.603409797	1.97599705	2.263157117	1.894404263	69	119	107	120	114	124	124	113	105	82	71
TRNAK-CUU	0.987149527	-0.055785948	0.845260746	-0.42438024	0.675913957	0.437633733	0.738333803	0.33766013	2.20E-05	3.154915843	0.001516315	2.470641718	0.491235888	-1.758113658	-4.468449404	-2.402441822	-2.397416388	-3.615290804	-2.702092531	-3.091839517	-3.08828758	-3.090592737	-4.451813675	-2.205512839	-1.24850301	-4.482412309	-3.160467288	-2.483421697	-2.483655566	-0.144629879	-0.010508203	0.683608307	-0.871348649	-0.385025889	-0.321799651	-6.64385619	-6.64385619	-2.699112605	1	6	6	2	4	4	4	3	1	7	12
MORF4L1	0.632074137	-0.046501603	0.928125931	0.008733965	0.935780064	-0.004263653	0.05121328	0.081117322	1.57E-25	-1.749892573	8.32E-07	-0.247423373	0.56860009	-0.053429384	7.746858218	7.704633151	7.658482628	7.662756641	7.655972608	7.652086985	7.702163527	7.710780231	7.723567149	7.694617449	7.707214947	7.695686659	7.801841603	7.790073082	7.761825218	5.950520039	5.849092698	6.062604392	7.4397197	7.475008413	7.453198307	7.707290194	7.590264231	7.652464046	5948	7412	7021	6451	6069	6607	6863	5822	5824	6526	5986
SNCG	0.303423017	0.106209433	0.000938343	0.241198021	0.337492318	-0.058492838	2.15E-07	-0.373593318	3.88E-09	-0.415824852	0.057468301	-0.107722299	0.415649496	-0.104495391	7.814463203	7.720650175	7.610177482	7.807188318	7.766237164	7.891228063	7.926071318	7.936469436	8.007112961	7.681596843	7.678807904	7.610039975	7.339908061	7.361421626	7.323966539	7.365169006	7.266341991	7.267345306	7.660267538	7.548511903	7.614566922	7.666202787	7.486297164	7.680074918	6233	7494	6790	7130	6551	7798	8015	6808	7089	6468	5869
MMRN2	0.832721559	0.05480547	0.000148869	0.434197659	6.70E-06	0.451928798	4.34E-08	0.591053959	5.71E-13	-1.086284076	0.082285847	0.152891753	0.917153235	-0.030959941	4.007490572	4.158075132	4.052063237	4.165570043	4.062781219	4.152547859	4.523324974	4.479732416	4.516684692	4.553524016	4.543972602	4.475162148	4.583566883	4.728720891	4.67799784	2.902838661	3.042726689	3.013420686	4.415573823	4.081729044	4.181795784	4.147469614	3.960680585	4.01548185	445	634	576	571	503	584	758	620	631	739	668
BMPR1A	0.115815117	-0.158329188	0.02624256	-0.182229968	0.026603403	-0.141128853	2.19E-05	-0.300234868	1.65E-22	-2.136647715	9.48E-11	-0.632367559	0.812745103	-0.039818894	5.896151447	6.142912878	6.056096705	5.929351181	5.851234909	5.837840862	5.768637193	5.886239218	5.891689221	5.904851707	5.881957124	5.883299819	5.785926185	5.657843386	5.749178911	3.850780162	4.011038106	3.820009688	5.44553151	5.337247655	5.414166885	5.985728203	6.030840691	5.957466813	1649	2511	2312	1940	1737	1879	1796	1644	1636	1887	1689
WAPL	0.898754107	0.02701244	0.732977402	0.046066876	0.207042662	0.091542143	0.002410771	-0.222585927	2.18E-22	-2.381241222	7.79E-06	-0.363650667	0.732281011	0.059396705	7.061675111	7.212080101	7.317053841	7.201821654	7.280741635	7.188025562	7.23992929	7.237752051	7.249960258	7.275276075	7.267645949	7.321347574	6.938939058	7.005420864	6.977227889	4.748995305	4.683956208	5.015831034	6.981329198	6.749861394	6.7687114	7.203181668	7.350886713	7.213593829	3699	5268	5541	4687	4679	4790	4982	4194	4194	4880	4414
GRID1	0.711505676	0.642354544	0.836147084	0.321183159	0.000264361	2.355940855	8.40E-06	2.922390048	0.400902106	-0.551213791	0.033119677	1.358492199	0.996928815	0.006911991	-1.333209161	-3.614267856	-2.147106206	-2.70651581	-0.6071001	-1.755802079	-1.752050478	-2.70661096	-1.593978164	-0.316955007	0.273114475	0.209510501	0.620707017	0.675279404	0.580491949	-3.787572592	-2.087967192	-2.67103501	-0.704359106	-1.562373434	-0.581232141	-2.395928589	-2.69831937	-1.932479432	11	3	8	5	19	9	9	4	9	25	34
CCSER2	0.614419353	0.078744833	0.661448217	0.054943137	0.000655019	0.244638905	6.16E-05	0.293843567	2.31E-20	-1.796357158	0.004511803	-0.20020078	0.502239866	0.099975343	6.486419494	6.723900595	6.732136576	6.731510253	6.789207368	6.656256869	6.714354163	6.67793765	6.713120908	6.95329101	6.830674454	6.890799086	6.944118876	6.909004104	6.969087552	4.690914399	4.800892197	5.061913425	6.440360081	6.420791417	6.478798571	6.73614492	6.756227257	6.748150544	2482	3756	3694	3383	3328	3313	3461	2845	2891	3904	3260
WASHC2C	0.792012099	-0.028531601	0.992550643	-0.001146463	0.015052319	-0.100904328	0.232793634	0.048597181	4.85E-26	-1.759791098	4.96E-12	-0.458232234	0.585704797	0.049340411	8.074666513	8.156230594	8.144952503	8.107168835	8.093046914	8.089694519	8.123937638	8.158582364	8.089583126	8.039487841	8.010524711	8.02281276	8.162005436	8.173386512	8.185905653	6.36743939	6.322318243	6.406980007	7.776272775	7.611195888	7.614082171	8.205245967	8.158021848	8.16026294	7465	10136	9836	8778	8217	8948	9193	7941	7506	8289	7386
ZFAND4	0.387746234	-0.103883084	0.167247873	-0.122848366	1.01E-05	-0.328909238	0.008001633	-0.168638044	2.63E-20	-1.621670467	3.86E-10	-0.596531632	0.832252113	0.03624486	4.91921266	4.920548843	4.891306822	4.851235033	4.837959909	4.730453317	4.767002965	4.768279445	4.827193103	4.625798773	4.52693166	4.591975433	4.851259601	4.717655756	4.656916533	3.231588697	3.286220561	3.349927004	4.369499356	4.292353143	4.280405873	4.977737942	4.936656374	4.925591851	838	1076	1031	919	860	872	897	757	782	777	660
Mar-08	0.212882167	-0.1139663	0.064893677	-0.132426145	7.69E-11	-0.557914603	1.24E-12	-0.667042263	5.57E-24	-2.034701476	1.22E-09	-0.464106999	0.814672084	0.033501765	6.677487313	6.847544358	6.833873837	6.704527426	6.676705227	6.634610468	6.665755066	6.649411666	6.645288519	6.271512227	6.243821152	6.168200928	6.119648175	6.148691639	6.088156308	4.841931639	4.680504751	4.732135004	6.439245298	6.273533253	6.253946029	6.79999398	6.824296457	6.833956288	2834	4092	3964	3320	3078	3263	3346	2790	2758	2434	2171
LOC100932213	0.859883868	-0.193183721	0.909326728	0.095889917	0.576660189	-0.237551128	0.874276259	0.064195338	0.000200263	1.093297436	0.033555817	0.687702147	0.988790683	0.020663782	0.793599815	0.018929413	0.30178472	0.208637854	0.421099415	-0.08949343	0.118756042	0.664559454	0.627507337	0.013740963	0.273114475	0.120117427	0.415698894	0.735031602	0.16866681	1.948193254	1.428715228	1.048372791	1.237429595	1.207989733	0.756085069	0.536052992	0.345548257	0.303220553	48	36	42	37	40	31	35	44	42	31	34
ALOX5	0.722533418	-0.325882069	0.743962733	-0.227778617	0.014463757	-1.04870559	0.000325198	-1.873441217	0.000992268	-1.192637363	0.011761828	-1.038381143	0.965865123	-0.052722477	0.671482696	0.417560178	-0.027759477	0.37717503	-0.457296187	0.161785192	0.211034772	0.377074019	-0.206420835	-0.665608459	-0.525314056	-0.913097938	-1.147793651	-2.785319805	-0.695145809	-0.144629879	-1.253339351	-1.083006875	-0.627594365	-0.448300121	-0.989092674	0.344828589	0.304061988	0.260506096	44	47	34	41	22	37	38	36	24	20	20
CRTC3	0.802220868	-0.036003053	0.451756962	-0.065660857	3.34E-05	-0.253744387	8.68E-06	-0.274649436	8.49E-22	-1.543381137	9.85E-07	-0.313955393	0.94115639	0.012881426	6.083644998	6.174744509	6.225130987	6.149771275	6.159585312	6.065214573	6.110117788	6.068887117	6.106468283	5.900695974	5.875240232	5.945609643	5.844205681	5.936822105	5.877326046	4.565962396	4.542827105	4.745751043	5.887710853	5.844188768	5.809212163	6.152710834	6.20928165	6.159143063	1878	2566	2600	2260	2151	2199	2276	1865	1898	1882	1681
IQGAP1	0.012363791	0.266724511	0.000812402	0.319450734	4.71E-16	1.222572655	7.81E-14	0.950568536	3.88E-21	-2.090237691	2.12E-05	0.345045323	0.416527721	0.134786629	7.624401094	7.840733077	7.90350372	8.023100217	8.111900325	8.032711531	8.142364809	8.115843747	8.067676877	9.008222507	8.94605417	9.081315301	8.721245652	8.73896748	8.758984263	5.710260125	5.475719891	5.914247268	8.133767266	8.135557413	8.133304394	7.84535214	8.00965822	7.916819508	5464	8145	8321	8281	8325	8602	9312	7709	7393	16223	14127
ZNF774	0.917684717	0.023141018	0.897492635	0.021546728	7.78E-06	0.35822044	9.45E-11	0.640208044	9.02E-11	-0.633681286	0.00279526	0.211778971	0.253271869	0.177642664	4.782092166	4.905105572	5.003919898	4.915965888	4.962844678	4.879873072	4.880245287	5.007017669	4.866560636	5.312938302	5.165668025	5.286097252	5.511000675	5.549687939	5.549440269	4.188646773	4.256411521	4.344752686	5.073986619	5.072876844	5.177466513	5.023166715	5.122652424	5.076350783	762	1064	1115	961	938	967	970	893	804	1252	1028
LOC100933763	0.866253292	-0.264234689	0.850187355	-0.221937893	0.846553177	-0.125281098	0.646483202	-0.266638538	0.000964876	-2.009368009	0.126315475	-0.889681174	0.894389315	-0.219979327	-1.210710673	-1.184601651	-1.435930765	-2.153290161	-1.3036767	-1.187172293	-1.752050478	-2.153387428	-0.615920266	-0.924073197	-1.652159624	-1.632064827	-1.664170542	-0.95327325	-2.021469736	-3.787572592	-3.807499359	-2.184293541	-2.794268162	-1.709650005	-2.056266522	-2.145605234	-1.299740761	-1.065037744	12	15	12	7	12	14	10	6	18	16	9
ERLIN1	0.137714711	0.128406513	0.014214717	0.167776961	3.80E-13	0.648456139	2.08E-13	0.645427789	2.75E-23	-1.951638753	0.653664544	0.025549664	0.857521331	0.028082853	6.070869617	6.05468539	6.055316777	6.195591347	6.161758288	6.208849903	6.234882107	6.215782157	6.233724622	6.693246213	6.716473026	6.716871894	6.709229711	6.72739363	6.680901688	4.17873676	3.908553588	4.242815912	6.099404605	6.123863978	6.034589731	6.129159444	6.059950833	6.076136966	1861	2361	2311	2333	2154	2430	2482	2065	2074	3260	3012
CHUK	0.910333249	0.015723535	0.912112729	-0.011869059	0.785859186	0.014857592	0.118207796	-0.072435457	2.27E-21	-1.234222381	2.81E-06	-0.254077041	0.976634696	0.00501644	6.27794593	6.210084291	6.213991924	6.276436541	6.261714734	6.211637344	6.270836383	6.225477355	6.170784479	6.205663096	6.240558304	6.301244783	6.133666638	6.171848309	6.179685623	4.986223799	4.960242313	5.054638444	6.006873686	5.918960524	6.014894465	6.237066613	6.216986211	6.263550136	2148	2630	2580	2468	2309	2434	2544	2079	1985	2325	2166
LOC100913889	0.979811475	0.056757624	0.742081028	-0.424020199	0.99530843	0.004719804	0.081929126	0.948580795	0.055541693	-1.148683887	0.17627685	-0.963081209	0.835387036	-0.379967102	-1.210710673	-0.691778562	-0.455580514	-0.968044467	-0.530254634	-0.69436652	-0.323879389	-2.153387428	-1.189870001	-0.256303475	-1.652159624	-0.435454116	0.219349119	0.124919184	0.16866681	-0.705234964	-3.807499359	-1.217457358	-1.060228322	-2.520382054	-1.707092428	-1.177881635	-0.603126062	-1.746734479	12	22	25	16	20	20	26	6	12	26	9
FUOM	0.939296892	-0.07912862	0.901264813	0.09100518	0.587272388	0.189396865	0.12390299	0.459844008	0.011110391	0.635075612	0.076076343	0.516321258	0.691308347	0.294916509	0.906182142	0.338006915	-0.13761469	0.163236831	0.34154464	0.375721588	0.565848247	0.416302116	0.412209501	0.282591156	0.664535667	0.746174583	0.984730385	0.976957125	0.547549436	0.688832589	1.266298059	1.091667218	1.195789375	0.5740251	0.915650281	0.536052992	0.767952247	0.704749881	52	45	31	35	38	42	49	37	36	38	45
ECHS1	0.949876532	-0.011811823	0.899475924	0.016730398	3.92E-06	-0.324392725	0.113697197	-0.091425592	1.50E-09	-0.429453348	0.0783547	-0.100142394	0.630719774	-0.064711619	5.582355047	5.643602891	5.502096694	5.599408727	5.55868889	5.534795613	5.667424864	5.556053548	5.555220236	5.246377399	5.245965424	5.262791716	5.470705231	5.506407943	5.476932927	5.175849533	5.222408521	5.040898179	5.506409249	5.449988754	5.472021981	5.507096997	5.468461265	5.558573404	1326	1776	1575	1543	1418	1523	1675	1307	1295	1196	1087
PAOX	0.983918925	0.005620068	0.698416103	0.05400905	0.000604816	0.263285383	2.65E-05	0.332937363	5.52E-14	-0.948242777	0.259681183	-0.084690662	0.649934303	-0.080150257	5.238359517	5.226937365	5.088690706	5.211903466	5.123085737	5.236676211	5.20172401	5.273186023	5.242103544	5.495967634	5.476463016	5.372102157	5.486084813	5.570338102	5.497561879	4.401015375	4.063211822	4.249203231	5.14818125	5.128143166	5.025361892	5.136765686	5.066383726	5.111325897	1045	1330	1182	1180	1048	1238	1213	1074	1043	1421	1275
MTG1	0.625791485	-0.102098381	0.855744568	0.03558643	0.037218685	-0.194625397	0.000646342	-0.33397328	3.04E-11	-0.846711148	0.003347716	-0.273327202	0.56701881	-0.116923279	4.370912703	4.134724332	4.166270069	4.100822018	4.152926707	4.114330843	4.270726893	4.320840694	4.189843956	4.130906922	4.086888577	3.871247863	3.937366303	3.802660031	3.932504253	3.284914	3.371457449	3.480531536	3.847850856	3.99221823	4.012624172	4.129777663	4.025931045	4.167716833	573	624	624	546	535	569	636	555	503	552	486
SPRN	0.90428743	0.178038565	0.230903801	-1.00482048	0.918970614	0.063233727	0.857631701	0.098995028	0.68066456	-0.171928331	0.927369258	-0.051204853	0.730205712	0.407150273	-1.467082206	-1.588749503	-2.147106206	-1.754386795	-1.3036767	-1.591300797	-3.08828758	-2.153387428	-3.094364573	-1.992657967	-1.3709211	-1.632064827	-2.226450524	-1.268234609	-1.390851108	-2.065798542	-2.087967192	-1.446014503	-1.39997015	-1.873688547	-2.056266522	-0.771027339	-1.433696955	-1.746734479	10	11	8	9	12	10	4	6	3	8	11
LOC100913358	0.993334121	0.019811698	0.983270699	-0.038905264	0.326600106	0.601485686	0.511143255	0.409055107	0.088889949	-0.997674196	0.132347424	0.83588167	0.912352759	0.215357174	-2.177699826	-0.777785671	-1.301980074	-1.30829137	-1.585290731	-1.309719804	-1.752050478	-1.442325533	-1.189870001	-0.832675722	-0.933446791	-0.654598514	-1.260609452	-0.694902096	-1.051057583	-2.065798542	-0.882786435	-4.265233695	-0.127253819	-0.583836528	-0.989092674	-1.582079903	-1.064207179	-0.960280183	6	20	14	13	10	13	9	10	12	17	15
LOC100914928	0.796398655	0.088532433	0.455498069	0.154078473	0.933533534	0.013509137	0.362521693	-0.122750549	7.71E-06	0.524434545	0.528809098	0.0826725	0.982031056	0.010926068	3.143719778	3.117791042	3.146714728	3.402035667	3.150823274	3.121106003	3.423863508	3.140149167	3.30707428	3.209048673	3.064306155	3.176549595	3.075349605	3.179310503	2.785898843	3.765069052	3.690249275	3.528583446	3.142568293	3.312305967	3.200783365	3.063848136	3.223220162	3.154006801	244	308	307	336	267	285	353	245	272	291	239
ZNF22	0.800434621	-0.043051887	0.917981696	-0.014829388	1.07E-05	-0.330605095	2.05E-08	-0.482095546	7.81E-18	-1.193676379	0.000112133	-0.265117208	0.633180958	0.068894449	5.929835537	5.866397165	5.984157951	5.883719152	5.916173703	5.851309158	5.843525789	5.961100501	5.931046909	5.579452346	5.600764395	5.608208256	5.466280782	5.396216196	5.471454871	4.804828166	4.633678455	4.762592345	5.778234631	5.665189516	5.543007141	6.053763102	5.896851856	6.036336557	1688	2073	2200	1879	1817	1896	1892	1731	1681	1506	1390
RASSF4	0.923780569	0.063894987	0.985590381	0.011511531	0.925933074	0.025120656	4.68E-05	-1.233451531	1.62E-09	-2.379099262	0.337557571	-0.215345269	0.709179837	-0.204622766	1.682838128	1.594367951	1.761420787	1.858295067	1.697139965	1.674893267	1.757379379	1.643565765	1.672141293	1.521472079	1.750845904	1.843112467	0.132660574	0.547795464	0.644202755	-0.479216367	-0.010508203	-1.621355331	1.691450933	1.600774526	1.104186505	1.584000475	1.419722224	1.418877087	89	107	117	115	97	105	111	87	88	90	96
CXCL12	0.242619983	0.130360728	0.000621604	-0.302308893	0.000133665	-0.283052794	2.94E-18	-1.998399028	7.51E-21	-1.902492447	1.95E-11	-0.749553036	0.437980315	0.109324267	4.950728859	4.942567931	5.165868248	5.130201755	5.185645686	5.133154858	4.664652265	4.777723928	4.70812563	4.728782509	4.741561164	4.73808844	2.954193441	2.920889033	3.184430304	3.087192281	3.085111208	3.179807397	4.272686285	4.277763254	4.258240582	5.079548876	5.136013864	5.170202891	856	1092	1247	1115	1095	1152	835	762	720	835	766
ARIH1	0.746274701	0.034605208	0.999907224	-1.51E-05	0.10637785	0.068538834	0.031327307	0.089149812	2.82E-23	-1.347126109	0.001774408	-0.133963621	0.969693726	0.005708622	7.162873869	7.188885594	7.189577769	7.161262656	7.244636765	7.239123997	7.125657411	7.214294645	7.20110059	7.289649515	7.245029126	7.212027018	7.231324431	7.328463455	7.248786361	5.851590255	5.769566044	5.879671486	7.059587698	7.01030168	7.069552974	7.178296443	7.181171691	7.198823078	3968	5184	5073	4557	4564	4962	4602	4127	4055	4929	4345
BBS4	0.547807581	-0.097384945	0.157022588	-0.152192713	0.005259084	-0.2216673	0.602535795	0.041089176	2.61E-17	-1.42081238	0.080094332	-0.130154172	0.94943018	-0.015906561	4.827475988	4.868415096	4.732543637	4.747383109	4.656730052	4.732395609	4.567631907	4.68439854	4.71989831	4.617719709	4.548201571	4.598195851	4.820391101	4.846838879	4.885007647	3.458775187	3.218022946	3.494040619	4.719111392	4.684034282	4.636005305	4.887622839	4.666913676	4.826578217	786	1038	924	855	759	873	781	714	726	773	670
ADPGK	0.779342519	0.040295948	0.850084683	0.022299547	0.616430794	-0.030763146	0.011533187	-0.139580746	0.001634341	-0.155651296	0.00250236	-0.16831975	0.937640396	-0.014137404	6.312193048	6.303356059	6.352493996	6.398393967	6.374057173	6.316348944	6.384184584	6.329961066	6.320693067	6.338793476	6.232040202	6.305052561	6.086879201	6.233353119	6.228566193	6.156422	6.098355502	6.247438195	6.176355657	6.138069144	6.14876763	6.342590393	6.229505593	6.353306338	2200	2806	2839	2685	2496	2617	2752	2236	2202	2550	2153
NEO1	0.872923973	-0.050259292	0.641326339	-0.089753195	0.029237232	0.228964737	0.424522672	0.086790255	1.07E-13	-1.373956515	0.112081297	-0.16800543	0.626872372	0.117905998	5.932330421	6.166132575	6.223743299	6.045722612	6.112431291	6.011041781	6.077547854	5.928401646	6.044621833	6.284328918	6.329853393	6.392951986	6.221609686	6.164397042	6.194391466	4.591086572	4.554187082	5.057370863	6.003860692	5.922872804	5.889917908	6.114991706	6.458877688	6.099803531	1691	2551	2597	2103	2082	2118	2225	1692	1819	2455	2304
REC114	0.759677265	-0.048968628	0.832856789	-0.027532353	0.580759558	0.03737026	0.142159286	0.088429192	1.69E-07	-0.352724873	0.111315562	0.094281351	0.996221381	-0.001168839	5.661678824	5.634266901	5.617549424	5.567090852	5.641988877	5.557980278	5.609263852	5.600371845	5.621573553	5.701052971	5.582324425	5.743441617	5.776128828	5.72844881	5.674858814	5.238409294	5.242053489	5.376844362	5.71146879	5.802327437	5.682703342	5.724050026	5.571491815	5.614763678	1401	1765	1706	1509	1503	1547	1609	1348	1356	1639	1372
NPTN	0.629398186	0.078041276	0.67245678	0.054734828	1.61E-07	0.449782038	1.53E-08	0.498988492	1.23E-22	-2.69924588	0.388161852	-0.062329603	0.878015501	0.032509834	6.548449859	6.598826596	6.551452284	6.632435524	6.625668066	6.674555882	6.611763436	6.576609537	6.674318796	7.056639355	7.008088319	6.983214489	7.083526841	7.044690002	7.06750075	4.059592223	3.473371747	4.074985103	6.518969548	6.478283303	6.514561394	6.646709994	6.533696841	6.61567599	2592	3444	3259	3158	2971	3355	3223	2652	2814	4194	3687
LOC111720356	0.006048043	0.228996989	0.000311248	0.272525036	4.66E-19	1.27366034	2.25E-20	1.388206693	0.525360396	-0.031604606	1.36E-13	0.726625176	0.551078542	-0.079260501	6.159429461	6.037475594	5.994773387	6.310673921	6.215742821	6.353420522	6.387278136	6.322236736	6.301234409	7.343611181	7.35140245	7.319152544	7.442859889	7.44961097	7.465435565	6.064784092	6.042986984	5.990570284	6.732872502	6.840344701	6.799309127	6.083936755	5.875768151	5.995406926	1979	2334	2216	2527	2236	2685	2759	2224	2173	5117	4677
PML	0.904821306	0.113562384	0.962268224	0.037038065	0.067961589	0.544487159	0.114066437	0.46677858	2.08E-05	-1.696947636	0.289268198	-0.359189869	0.898864297	0.124442343	0.671482696	0.018929413	0.343270462	0.252653608	0.568146466	0.561991961	0.379574254	0.759135611	0.013591605	1.125307037	0.725556918	0.833131389	0.652211892	0.820261325	0.976710661	-1.459244278	-1.481748021	-1.083006875	0.070020355	-0.324410555	0.216842479	0.171206919	0.125046952	1.117572771	44	36	44	38	44	48	43	47	28	68	47
SEMA7A	0.614456389	0.450310768	3.06E-05	1.891716929	2.27E-12	3.652116063	4.66E-16	5.093867784	0.999757271	-0.000122953	1.57E-12	3.623656887	0.808841839	-0.288306689	-0.417737804	-0.533768974	0.122772143	0.295366131	0.167926307	0.066459018	1.560966876	1.886405328	1.426071344	3.414215491	3.328037204	3.420719628	4.871477671	4.76321088	4.85503009	-0.247770917	-0.727999752	0.194223121	3.521124398	3.368466472	3.190415548	-0.026204979	-0.3838677	-1.300568179	20	24	38	39	33	34	97	102	74	336	287
UBL7	0.937532678	-0.011109364	0.921004832	0.010275297	0.000854788	-0.161544106	0.082320664	-0.078493369	3.74E-10	0.342921951	0.031218478	0.094343376	0.744642324	-0.0372532	6.358689325	6.317035447	6.23824788	6.272433277	6.335435755	6.273638817	6.354776294	6.296843161	6.294033292	6.152129512	6.160641494	6.117133973	6.247624881	6.232705531	6.199039336	6.656682871	6.653629134	6.63352487	6.356038316	6.406332672	6.435008439	6.324558706	6.213489237	6.264901431	2272	2832	2623	2461	2430	2541	2697	2185	2162	2240	2049
LOC100923807	0.392025696	0.089361109	0.032595269	-0.156526102	6.93E-12	-0.668172173	8.15E-07	-0.335086506	1.08E-20	-1.419104279	7.52E-12	-0.641468494	0.887063568	-0.023991015	5.943916505	5.893605731	5.839446909	6.005287894	5.96841805	5.972119533	5.69465054	5.784036672	5.729364112	5.166939728	5.242054944	5.264096393	5.597496938	5.545522199	5.52954499	4.540392922	4.495161816	4.384463362	5.222638996	5.327835961	5.202188539	5.855441701	5.791966386	5.958302297	1704	2112	1990	2045	1884	2062	1707	1531	1462	1131	1084
ARID3B	0.704465519	-0.08082457	0.266878063	-0.142569309	0.197050869	-0.114584293	0.419400494	-0.071239365	4.40E-05	-0.333850611	0.044591486	0.1615972	0.82201468	-0.052707802	3.627038305	3.590780193	3.552528568	3.514774454	3.468920839	3.544599421	3.419034865	3.473421185	3.450581809	3.552020005	3.399996924	3.475810661	3.604443066	3.496610866	3.456990378	3.241143412	3.304273725	3.225874776	3.861230977	3.717401548	3.679844633	3.513743477	3.514468221	3.584599297	342	428	408	364	333	383	352	308	301	369	302
LOC100927448	0.842347119	-0.059742672	0.273706529	-0.174604361	1.44E-07	-0.797159323	3.04E-05	-0.520866531	3.03E-16	-2.090589273	5.78E-05	-0.484828974	0.87314814	-0.049603474	3.858038716	4.086857365	3.897025988	3.900968755	3.812882486	3.947114093	3.754175368	3.826371291	3.735988732	3.246207579	3.0760693	3.125782549	3.406204373	3.370411368	3.500672539	1.547296005	1.971036598	2.052204985	3.626745053	3.354629968	3.407369381	4.066089283	3.802090579	3.823422825	401	603	518	475	423	506	444	394	367	299	241
CLK3	0.778684255	-0.043170229	0.851097125	-0.023533158	0.224470842	0.07187365	1.15E-05	0.274753295	3.25E-14	-0.723682202	0.077436279	-0.100278869	0.405081615	-0.108418531	6.070114589	5.883134168	5.986614609	5.943687348	5.917888872	5.949755311	5.972710042	5.975945895	5.921732503	6.037193514	6.091332149	6.027787734	6.213712762	6.23594057	6.315520964	5.240792626	5.283595155	5.245632896	5.963332845	5.886473235	5.791314646	5.83920388	5.818911244	5.957466813	1860	2097	2203	1959	1819	2030	2069	1749	1670	2069	1953
EDC3	0.820940791	-0.038515691	0.559900009	-0.061345063	0.819548935	-0.016671902	0.902344349	-0.008371493	2.09E-18	0.988948865	2.14E-06	0.318207572	0.49124765	-0.092439082	5.2859564	5.09401973	5.190229524	5.186599267	5.152521152	5.116891131	5.089205078	5.200610145	5.097682145	5.180715337	5.1573869	5.183649393	5.158763586	5.243865571	5.143833957	6.202797851	6.16655708	6.170022176	5.470846496	5.465092208	5.590105704	5.09178454	5.104642471	5.097740782	1080	1213	1269	1159	1070	1140	1122	1022	943	1142	1022
CSK	0.935761362	-0.012332283	0.349950957	-0.07037664	0.74593527	0.01829691	0.302164082	0.050479827	2.46E-22	1.188204327	4.08E-07	0.284298934	0.450088729	-0.081025908	6.58959946	6.43344599	6.422512062	6.468308576	6.441788069	6.499715486	6.413005364	6.378565068	6.444113496	6.488072993	6.523243482	6.490367624	6.516738052	6.544846125	6.536751409	7.629583926	7.71022853	7.671848152	6.721912838	6.76214232	6.815422616	6.426499685	6.363019922	6.414249531	2667	3071	2981	2818	2616	2972	2808	2312	2399	2828	2634
ULK3	0.376515127	-0.155071318	0.241964482	-0.158208678	0.33459027	-0.092793914	0.204586242	0.112460908	1.10E-14	-1.302169804	0.882692284	0.014550331	0.939083814	-0.022699684	4.402446456	4.282814616	4.436856253	4.202507466	4.187464734	4.266846358	4.133030077	4.205208277	4.308945764	4.210956042	4.305000589	4.328229313	4.518813835	4.411513928	4.529857288	2.961815718	3.295275382	2.956007818	4.468988499	4.330553216	4.36811255	4.276347865	4.287754057	4.490062235	585	691	752	586	548	632	578	512	546	583	566
SCAMP2	0.946691753	0.010276288	0.310779703	-0.073774911	0.061980531	-0.091088097	0.002896677	0.142754439	7.01E-14	0.533989491	0.000165074	0.185930498	0.600359556	-0.057079464	6.608442857	6.558265046	6.55642181	6.54939997	6.605056113	6.599924581	6.531828207	6.499366735	6.471066523	6.498010127	6.509211956	6.442769952	6.717630264	6.713071877	6.721157334	7.052065435	7.175271117	7.098095626	6.716861698	6.729455838	6.834690648	6.56294461	6.455329025	6.533969913	2702	3348	3271	2981	2929	3186	3049	2514	2444	2847	2609
MPI	0.092725642	-0.206244086	0.563378503	-0.075674007	0.012077361	0.188227896	6.00E-08	0.483385541	3.71E-15	0.889691809	0.006316374	0.198937558	0.744741281	-0.062536843	4.729507553	4.607247832	4.635692679	4.502797287	4.341094123	4.510417081	4.482250906	4.660092416	4.603978113	4.833648081	4.872116359	4.832571757	5.117035933	5.155060073	5.152075626	5.531023479	5.606358915	5.505805905	4.887137153	4.750703771	4.933545295	4.676380348	4.573978494	4.535556957	734	866	863	721	610	748	736	702	670	898	839
FAM219B	0.998672355	-0.000587714	0.245802803	-0.180992642	0.019269238	-0.254776813	0.001208618	-0.362846141	3.75E-12	-1.121276139	0.003055971	-0.32038652	0.94379324	-0.023697837	4.223883254	4.258714651	4.154665272	4.24670781	4.302224559	4.087267092	4.072818599	4.064138783	3.957674171	3.887207706	3.962491501	4.023837149	3.820901624	3.884094748	3.843704348	2.798847299	3.233807912	3.241977307	3.771956162	3.937576155	3.964759653	4.199279814	4.051226731	4.31587811	517	680	618	604	593	558	554	465	428	466	446
LOC100928744	0.512207639	-0.073811563	0.534266186	-0.057098765	0.170406569	-0.076537785	0.629115254	-0.027941464	3.92E-13	0.559940927	0.210485577	0.066576853	0.30953769	-0.123668809	6.70449765	6.551116931	6.484661446	6.475291401	6.50648125	6.538530502	6.550714254	6.487328821	6.532436104	6.539762864	6.559308864	6.412497885	6.550047201	6.521175852	6.586756989	7.15947362	7.120072408	7.142520062	6.666306236	6.667847526	6.607596002	6.501216287	6.397946498	6.471552391	2888	3332	3112	2832	2736	3053	3089	2493	2551	2931	2701
SCAMP5	0.677200163	-0.062120862	0.344745541	-0.090323891	6.29E-05	-0.280332416	0.170725784	-0.084746562	1.21E-11	-0.586034147	0.000118912	-0.256737591	0.608344815	0.071288575	5.951315867	6.077827273	6.06542311	5.955387564	5.936622355	6.015036443	5.979285396	5.919043293	5.924278765	5.743438639	5.821222622	5.687168163	5.986174501	5.911958447	5.94133764	5.485522982	5.339376729	5.512458953	5.862150924	5.774018279	5.688240449	6.026136182	6.168685366	6.112619009	1713	2399	2327	1975	1843	2124	2079	1681	1673	1688	1619
SIN3A	0.893931033	-0.028189033	0.324227008	0.103926374	4.85E-09	0.526198899	0.000249855	0.261683247	7.27E-20	-1.800523107	0.231820656	0.081848284	0.891806167	0.028876035	5.162467651	5.192013017	5.267687615	5.168043987	5.215239647	5.153592463	5.320411545	5.27585452	5.336888991	5.816729429	5.6895863	5.693960581	5.429251889	5.43614164	5.541096725	3.472360481	3.218022946	3.533825078	5.355032664	5.246505364	5.266526184	5.212958455	5.317667481	5.177396399	991	1299	1339	1144	1118	1169	1317	1076	1113	1776	1478
PTPN9	0.843698727	-0.028874157	0.108036428	-0.113920772	0.000163452	-0.214224921	1.88E-08	-0.388013176	1.63E-24	-2.195203055	1.93E-13	-0.715247708	0.974299578	-0.006050984	5.921487957	5.951550372	5.981697103	5.936115362	5.886699466	5.944738049	5.864988489	5.767066692	5.880368992	5.761884254	5.696270796	5.753694774	5.575070561	5.586648021	5.528490231	3.791321253	3.717449853	3.760890376	5.350295905	5.23017949	5.129430224	5.970071461	5.935572061	5.930472609	1678	2199	2196	1949	1780	2023	1921	1513	1623	1709	1485
SNUPN	0.519041577	-0.151068176	0.869123096	-0.041231372	0.773226351	-0.037493598	0.356929105	-0.104894543	2.61E-05	-0.458722118	0.403559984	-0.094051723	0.886371156	-0.048586144	3.826196436	3.856472695	3.948339007	3.728569313	3.689789223	3.7579436	3.828889136	3.763114326	3.913930373	3.800645685	3.900993419	3.815388484	3.749870084	3.701451882	3.863915387	3.556402195	3.58342004	3.111335391	3.830949288	3.801403729	3.716435011	3.859770908	3.768167872	3.856066198	392	514	536	422	388	444	468	377	415	439	428
IMP3	0.163487627	-0.170285239	0.285618483	-0.117614265	0.000128137	-0.312993404	0.002049874	-0.235198172	3.15E-28	3.238893788	2.09E-18	1.497696576	0.468498864	-0.116750917	9.742490128	9.561487026	9.526981399	9.343405751	9.428542848	9.549040781	9.544634398	9.46624002	9.468236658	9.377135321	9.423754181	9.091180527	9.345573953	9.390606892	9.390068852	12.85425971	12.87122791	12.82313921	11.04265631	11.0784521	11.20353568	9.544218843	9.457330401	9.480089768	23719	26847	25638	20680	20737	24607	24613	19658	19519	20950	19673
SNX33	0.973758144	0.009285293	0.700763654	0.058343003	0.000131639	0.32514505	1.34E-08	0.561149009	3.77E-06	-0.387436822	1.41E-07	0.490930329	0.680236312	-0.080865815	4.739039333	4.642857305	4.635692679	4.666309201	4.691237269	4.689049218	4.826559338	4.725973116	4.641600494	4.928142103	4.942883795	5.124542417	5.21917584	5.25666349	5.226809066	4.188646773	4.264118339	4.406061511	5.235539891	5.051593676	5.206053581	4.620469206	4.59777954	4.557777392	739	887	863	808	777	847	935	735	688	959	881
CSPG4	0.008462364	0.268850487	0.002953272	0.270357862	2.51E-13	0.86334693	9.66E-15	0.957342278	0.042128521	0.122358037	3.85E-09	0.537820047	0.94851241	0.015843044	4.266689643	4.316929971	4.439249663	4.69251218	4.547961372	4.587551972	4.63996485	4.582462002	4.610317038	5.175220868	5.191582327	5.245722676	5.308393644	5.30551804	5.280423476	4.42217004	4.550410353	4.41603105	4.843984102	4.934007074	4.856949764	4.38474068	4.357854808	4.326270756	533	708	754	823	704	790	821	666	673	1138	1047
ODF3L1	0.998672355	0.007062051	0.998878356	0.005336631	0.002683814	3.264185155	0.000174457	4.006982829	0.890009502	0.155546273	0.045610766	2.223835367	0.99655423	0.014215592	-6.64385619	-6.64385619	-6.64385619	-6.64385619	-6.64385619	-6.64385619	-6.64385619	-6.64385619	-6.64385619	-2.205512839	-2.001831972	-3.653400965	-1.260609452	-2.233896799	-2.021469736	-6.64385619	-3.807499359	-6.64385619	-6.64385619	-3.723206205	-1.303879329	-6.64385619	-6.64385619	-6.64385619	0	0	0	0	0	0	0	0	0	6	7
SGPL1	0.998532079	0.000871021	0.790259003	-0.053718491	0.162002017	-0.144710218	0.326722739	-0.100291103	8.37E-19	-3.326453314	0.000344831	-0.386963674	0.888870895	0.042267769	5.161050164	5.194838288	5.294373371	5.228529679	5.153977275	5.269150003	5.217105015	5.197798638	5.073416249	5.033622758	5.063012011	5.118784802	5.125478575	5.168666702	5.054328861	2.095927104	1.228981177	2.360220297	4.901779005	4.913704782	4.673709997	5.229664916	5.217878426	5.328498271	990	1301	1364	1193	1071	1266	1226	1020	928	1032	957
TRUB2	0.712177364	0.159409179	0.432524551	0.218228332	0.537954451	-0.123184142	0.196915551	-0.239788075	0.046600668	-0.300349558	0.722217094	0.066205452	0.950464968	0.036639113	2.271565997	2.814027652	2.66427959	2.768074149	2.718723851	2.735960368	2.778050576	2.805392899	2.815975741	2.570094733	2.284554311	2.521422412	2.497037967	2.243959687	2.284269854	2.449135625	1.88568573	2.521941592	2.811430473	2.598394281	2.537011643	2.69019367	2.582316539	2.581469647	133	250	220	217	198	219	226	194	194	187	139
SWI5	0.988337012	-0.004456921	0.972347151	-0.008134793	3.09E-07	-0.597823842	6.51E-10	-0.85114303	0.64387811	-0.032333401	0.026769585	-0.190292239	0.837215554	0.048339968	4.569894177	4.452952308	4.277455894	4.439937933	4.418251542	4.431317401	4.472962324	4.396354895	4.409298728	3.978364485	3.780351809	3.749847806	3.712998283	3.592604488	3.443623589	4.372317804	4.449927908	4.384463362	4.36010522	4.181767768	4.192225508	4.549053122	4.455822169	4.443086014	657	778	674	691	643	708	731	585	585	496	393
SLC29A3	0.910779451	0.026667436	0.088434194	0.177204422	0.374534708	0.073598722	0.000524013	0.27443551	1.16E-17	-1.615277347	0.0077409	-0.213935745	0.571366732	0.098138523	4.328608052	4.409832028	4.479341642	4.458850135	4.408524571	4.428923997	4.642038346	4.538692826	4.567521745	4.551404867	4.467885476	4.417703021	4.657230946	4.693386125	4.689368204	2.746137144	2.672957953	2.956007818	4.277684383	4.098430172	4.199998615	4.457463057	4.612723739	4.440696566	556	755	775	700	639	707	823	646	653	738	634
ABRAXAS2	0.77962354	0.032262425	0.209702767	0.07826015	0.064564903	0.081415201	3.09E-05	-0.203916752	5.53E-11	-0.386364782	0.34183425	-0.042057501	0.488733212	-0.066214041	7.102124168	7.170344813	7.172416578	7.155840043	7.171396297	7.213974774	7.234442811	7.211509706	7.233286553	7.250344406	7.198030483	7.240474962	6.928925294	6.972053808	6.931677254	6.820198157	6.764823678	6.70031338	7.188913263	7.085178938	7.044947635	7.081914876	7.045359965	7.118506838	3804	5118	5013	4539	4338	4876	4963	4119	4146	4796	4206
ZRANB1	0.600719201	-0.053293307	0.279939152	-0.07335574	0.879108374	-0.008437995	0.11385819	-0.071736121	1.47E-16	-0.717416996	0.000251566	-0.176018173	0.772011448	0.033609532	6.722387817	6.729756728	6.734574568	6.636594229	6.739154753	6.651132346	6.642122992	6.689492216	6.634962416	6.718492198	6.752196698	6.690428689	6.683730513	6.661073767	6.62673314	5.939313565	6.00669643	6.089105647	6.581440383	6.575928236	6.50151612	6.770802715	6.799786802	6.716895496	2924	3771	3700	3167	3215	3301	3291	2868	2738	3318	3088
EDRF1	0.617424829	0.05623071	0.571850146	0.048368609	0.004815226	0.142426546	0.060656205	0.091812503	6.15E-21	-1.282653167	0.002173533	-0.156368827	0.545081278	0.066024344	6.219223453	6.210084291	6.186474605	6.255632396	6.28648806	6.242630473	6.281516739	6.22685708	6.252758889	6.318998783	6.385272215	6.338877729	6.324802995	6.266633337	6.300152047	4.967158923	4.833372815	4.969195595	6.144562019	6.007100519	5.996415215	6.223229549	6.26574963	6.325083676	2063	2630	2531	2432	2349	2487	2563	2081	2101	2515	2394
UROS	0.481210374	-0.091106346	0.599931729	-0.058305106	8.35E-09	-0.527780754	0.003576309	-0.190552144	1.35E-25	2.009579701	9.50E-16	0.938812635	0.932064703	0.017716161	5.414055308	5.270441227	5.244610042	5.173778764	5.233260081	5.250295899	5.277039857	5.235299345	5.243463576	4.796553773	4.737863328	4.813094434	5.107123331	5.128848503	5.123021416	7.33945341	7.36764824	7.252717547	6.203529626	6.273533253	6.270035935	5.363101066	5.241421224	5.379290218	1180	1371	1317	1149	1132	1250	1278	1047	1044	875	764
BCCIP	0.906719479	0.01610542	0.610743491	-0.04068501	1.21E-05	-0.231387348	1.82E-09	-0.384852135	9.06E-12	-0.436360895	1.75E-07	-0.295102514	0.414014656	-0.082859652	7.123023676	7.038152563	7.004391041	7.101215046	7.027886975	7.0853849	7.065517167	7.041988826	6.93682535	6.806419101	6.8598877	6.805559199	6.658742286	6.691083401	6.661788411	6.580950781	6.637698961	6.638703494	6.779865635	6.767808836	6.7334392	7.004748654	6.899780167	7.013093751	3860	4670	4461	4371	3927	4461	4414	3662	3376	3526	3327
DHX32	0.708986701	0.04567309	0.732977402	-0.032635483	0.000258273	-0.199738361	7.71E-07	-0.301733209	1.10E-14	-0.647606167	2.42E-07	-0.320250693	0.855418129	-0.026163743	5.651620143	5.683374944	5.656127067	5.699208614	5.64406279	5.784547279	5.617717505	5.647496263	5.627835803	5.475995995	5.520174721	5.39491132	5.370087972	5.335986728	5.379683756	5.050128465	5.02426999	4.974023973	5.378485952	5.308826349	5.3434046	5.64426018	5.624065473	5.644137275	1392	1826	1752	1654	1505	1810	1618	1393	1362	1402	1314
FANK1	0.819380936	-0.299636274	0.828370964	-0.21389136	0.607169477	-0.270888067	0.134165437	0.620589912	0.077447288	-0.716951894	0.829993621	0.103553357	0.968032705	-0.065077664	-1.333209161	-1.071649145	-0.864038315	-1.30829137	-1.437623216	-1.443651408	-1.305933374	-1.308390644	-1.312411935	-1.495412902	-1.24850301	-1.350711614	-0.338637264	-0.694902096	-0.346595621	-2.890791898	-1.253339351	-1.217457358	-1.39997015	-0.90036884	-0.65409714	-0.862496386	-1.433696955	-1.178001783	11	17	19	13	11	12	13	11	11	11	12
ADAM12	0.000125886	0.382834974	4.01E-06	0.44490011	0.001593323	0.231822161	2.70E-07	-0.475924358	5.50E-15	-1.010859693	2.97E-07	-0.46693922	0.106339168	0.254999331	5.966001704	6.142912878	6.185762085	6.511972852	6.504199659	6.425423176	6.584529664	6.447053211	6.59610002	6.375192018	6.308198256	6.305052561	5.539711029	5.608777282	5.716207791	5.164177723	5.031512957	5.065537205	5.74884172	5.58351321	5.561227016	6.319365128	6.45828685	6.280351029	1731	2511	2530	2905	2732	2823	3163	2425	2666	2615	2270
DOCK1	0.146223682	0.202128432	0.001826622	0.338677624	3.58E-08	0.59956365	0.581976569	0.050435603	3.82E-20	-2.357475451	0.348598422	-0.08263005	0.368919744	0.16982299	6.978817078	7.085353239	7.228152194	7.249441049	7.373970202	7.274212367	7.513462321	7.401570459	7.392245238	7.676744418	7.648846044	7.764598535	7.149519644	7.089013727	7.203904784	4.619448626	4.616923456	4.985546574	7.14480202	6.939844401	6.959760164	7.181520121	7.44812279	7.170983897	3492	4825	5210	4844	4992	5084	6021	4699	4629	6446	5748
SUPV3L1	0.958396005	-0.009979586	0.72256532	-0.038161556	0.000117465	-0.243525249	2.96E-08	-0.419170789	1.39E-12	0.538119364	0.109197681	0.087289535	0.533608653	-0.077817449	5.82364265	5.720120105	5.752622588	5.754787028	5.712858511	5.799446672	5.693651291	5.74508823	5.743851256	5.547911949	5.586442613	5.431369071	5.342591171	5.346799817	5.350138582	6.297040622	6.331516816	6.283281181	5.865474537	5.901619324	5.792171962	5.770459169	5.59102792	5.702146856	1568	1873	1873	1719	1578	1829	1705	1490	1476	1474	1376
VPS26A	0.02570615	-0.116391506	0.347121278	-0.051593959	6.49E-06	-0.187669047	0.473010137	0.026503019	1.66E-20	-0.826313838	0.000306081	-0.134610423	0.38927468	-0.068170324	7.982977837	7.913715485	7.932037701	7.822099957	7.812611402	7.84507576	7.866577282	7.937101755	7.870535538	7.771731673	7.761266153	7.732911634	7.964596397	7.977418349	7.966500909	7.066692835	7.117096677	7.166551442	7.776934785	7.825519518	7.822509691	7.863529754	7.845625747	7.915314411	7005	8567	8487	7204	6765	7553	7692	6811	6449	6885	6214
KIF1BP	0.26543135	-0.08352291	0.328834831	-0.063583861	1.42E-11	-0.470453128	3.55E-12	-0.487714874	2.61E-22	-1.206713806	2.20E-13	-0.561072017	0.524086469	-0.059016994	7.9006488	7.824178291	7.823541094	7.762933123	7.726664359	7.808488201	7.732887631	7.796672049	7.828335278	7.387037429	7.365250621	7.385092484	7.312748749	7.373515944	7.399177959	6.664988768	6.597391617	6.666709239	7.342894899	7.265759221	7.257270361	7.839695195	7.715698988	7.816259276	6617	8052	7872	6915	6374	7364	7011	6179	6263	5273	4723
DDX21	0.000433786	0.244668912	0.035566957	0.133912501	0.087049974	-0.086539667	1.34E-14	-0.770199756	8.86E-16	-0.725427677	2.32E-11	-0.530484876	0.50059046	0.071753042	6.679468844	6.811182807	6.837053804	7.034231236	7.015124191	7.011329921	6.928256135	6.891347134	6.908813282	6.695646872	6.730961829	6.640067519	5.953354275	6.009697218	6.052645076	6.082609229	6.009450113	6.058973228	6.198926251	6.23942986	6.296258564	6.826319764	6.931202568	6.78440733	2838	3990	3973	4173	3892	4238	4014	3299	3311	3265	3042
DDX50	0.006832422	-0.166035395	0.009903761	-0.141557808	0.000132896	-0.178883992	0.086292535	-0.072479277	5.14E-19	-0.857713283	2.28E-07	-0.27057408	0.741750827	-0.035132874	7.024353171	6.997468766	6.991402031	6.824671926	6.848864006	6.841768799	6.900377342	6.849863166	6.838558523	6.840229113	6.856907621	6.779338244	6.992228883	6.903318273	6.900626909	6.142043481	6.079697767	6.219654299	6.773687623	6.735251942	6.693158113	6.985204485	6.980590711	6.942227459	3604	4539	4422	3608	3469	3767	3937	3206	3154	3610	3320
CCAR1	0.886464804	-0.015804256	0.034756237	0.102591325	0.681889558	-0.017628562	0.003731064	0.109735007	7.58E-27	-1.822345275	0.223390337	-0.045580885	0.729586339	0.031971209	7.616407281	7.664177202	7.681915598	7.649441597	7.642031617	7.623329436	7.738228004	7.766867988	7.764877109	7.669190756	7.589042296	7.651256944	7.791710113	7.749451824	7.750335496	5.866586249	5.804866519	5.824064893	7.678097016	7.599755149	7.548113847	7.663643582	7.696287824	7.698192898	5433	7206	7136	6391	6011	6477	7037	6053	5993	6412	5515
LOC111721071	0.67051844	1.309243849	0.358206076	1.751302526	0.103816399	1.996932627	0.309245056	1.318527758	0.209760955	-1.554214733	0.548703799	0.826945199	0.68236859	1.247530229	-6.64385619	-3.614267856	-6.64385619	-4.448511947	-3.61113817	-3.616575949	-2.704255684	-3.090592737	-4.451813675	-4.491090894	-2.214626204	-2.747148939	-3.160467288	-2.233896799	-6.64385619	-6.64385619	-6.64385619	-6.64385619	-3.697509889	-3.203195257	-6.64385619	-6.64385619	-2.144911944	-3.608340137	0	3	0	1	2	2	5	3	1	1	6
TET1	0.822578931	0.089944522	0.693319938	0.105519071	0.967270488	0.007611586	0.005558569	-0.432181264	1.11E-13	-2.334919517	0.419494359	-0.12112093	0.244266375	0.352259594	4.419144935	5.046324468	5.21976579	4.995832944	5.093037218	4.858689806	4.991760719	5.066792539	4.93549668	4.944383534	4.761731555	4.995387948	4.446531978	4.427448022	4.506477675	2.438100758	2.531971155	2.705009023	4.659091881	4.841135883	4.812007739	5.180386685	5.447180057	5.106811724	592	1174	1295	1015	1027	953	1048	931	843	970	777
SLC25A16	0.668933476	-0.135879926	0.308213745	0.192471544	1.62E-09	0.96115318	4.94E-09	0.889429763	2.50E-13	-1.837150815	0.000254412	0.457278946	0.705854958	-0.120456314	3.395915821	3.338243396	3.383862134	3.214462495	3.191095962	3.304619683	3.494418364	3.532634856	3.668742047	4.286796092	4.297483822	4.420045866	4.199710796	4.386113556	4.202276467	1.627199508	1.151320558	1.840096473	3.900642518	3.915754713	3.676134032	3.159952137	3.425378201	3.171404405	291	359	363	295	275	324	371	321	350	615	563
DNA2	0.940851264	0.029679292	0.585092127	0.118444253	0.003717521	-0.407476386	3.12E-10	-1.565948002	7.04E-14	-1.980026821	0.000151645	-0.554341788	0.941247412	-0.030875412	3.405524717	3.633056391	3.617374255	3.559267249	3.665492565	3.517822543	3.480580733	3.708853698	3.818605449	3.04401558	3.231412047	3.154206714	1.930585091	2.010031795	2.009784687	1.174362325	1.786428898	1.752885453	3.243090581	2.932320365	2.818605548	3.597650443	3.444596633	3.518160608	293	441	426	375	382	376	368	363	389	260	269
RUFY2	0.242796352	-0.1347875	0.046086535	-0.175632919	5.56E-08	-0.490942715	6.83E-05	-0.292780617	1.64E-21	-2.102863163	1.42E-08	-0.511535975	0.965988993	0.009735747	5.130956634	5.169209423	5.157170984	4.977916688	5.04832417	5.026384363	4.918382912	5.015025728	4.996456794	4.671395363	4.575391781	4.73808844	4.844456786	4.911388936	4.822696432	2.961815718	3.002749048	3.186479199	4.507790453	4.76297756	4.649314328	5.174646194	5.124143154	5.18740743	970	1278	1240	1003	995	1070	996	898	879	802	683
HNRNPH3	0.448921626	-0.071618206	0.942990662	-0.007919825	1.66E-08	-0.365160164	1.34E-09	-0.407352311	1.40E-22	-1.422137712	1.69E-09	-0.400199818	0.989348792	0.002484966	7.49761393	7.412579171	7.358741285	7.373294164	7.351618391	7.329792006	7.355636092	7.440146851	7.449933325	7.139033237	7.044093213	6.990720749	7.034309584	7.014114565	6.99909432	6.067471943	5.998865661	5.936680966	7.090095112	6.999598062	6.97984105	7.452150711	7.404010196	7.420847933	5004	6053	5704	5278	4915	5284	5397	4826	4818	4440	3780
LOC100920587	0.848243241	-0.032585377	0.81800263	-0.028879354	1.27E-05	-0.30965242	4.01E-11	-0.646327281	6.48E-16	-0.90769876	2.41E-09	-0.512162284	0.8627767	-0.030287597	5.487146137	5.445523479	5.37284352	5.388736314	5.350931425	5.468755788	5.449145616	5.386166877	5.38451197	5.124805644	5.112399723	5.140258393	4.81692014	4.739701804	4.810598959	4.487852917	4.633678455	4.460748729	4.991211614	4.84608904	4.933545295	5.450023584	5.337080098	5.428354617	1242	1548	1440	1333	1228	1454	1440	1162	1151	1099	991
PBLD	0.981037569	0.024246318	0.820899383	-0.136456563	0.278358717	-0.336443628	0.062091413	-0.573523179	9.68E-07	-1.91368433	0.224264453	-0.357435131	0.891806167	-0.1189347	0.606315601	0.599137791	0.604408275	0.491797538	0.602680182	0.787976621	0.494198182	0.416302116	0.487602276	0.400298986	0.144950282	0.252212209	0.260815192	0.168912329	-0.346595621	-0.860064731	-0.882786435	-2.184293541	0.283838968	0.605523267	-0.153879607	0.171206919	0.673372551	0.605846329	42	53	53	44	45	56	46	37	38	41	31
MYPN	0.893411618	0.17325712	0.757985372	0.257265162	0.240336199	0.499788807	0.820135492	-0.113581756	0.222675394	-0.458096301	0.414123588	0.346285129	0.869739834	0.205289171	-1.467082206	-0.61061162	-0.386133598	-0.392520043	-0.774280832	-0.780371017	-0.690546714	-0.462063173	-0.539081897	-0.256303475	-0.3896994	-0.30590711	-1.260609452	-0.775991146	-0.776234627	-2.065798542	-1.253339351	-0.465803025	-0.355841565	-0.733439004	-0.321799651	-0.862496386	-0.603126062	-0.384704936	10	23	26	24	17	19	20	20	19	26	22
HERC4	0.404685234	0.063430472	0.09330632	0.089305536	9.39E-06	0.19804555	1.84E-08	0.280517404	6.54E-26	-1.79806729	0.000361984	-0.148438955	0.835572832	0.022585631	6.533190509	6.572998918	6.542575082	6.610931949	6.636646028	6.591388781	6.642122992	6.623980192	6.650423986	6.801077907	6.701837236	6.740028949	6.837243279	6.823422198	6.829611669	4.777729022	4.729203606	4.748007941	6.389899124	6.383801584	6.429508897	6.555233408	6.53593855	6.625176892	2564	3383	3239	3111	2994	3167	3292	2741	2768	3513	2982
SIRT1	0.983104546	-0.004919503	0.498069813	-0.07121954	0.362590057	0.060092234	2.43E-05	0.283968039	1.11E-23	-2.660431997	1.53E-05	-0.307629913	0.472808448	0.096610547	6.204849664	6.419020597	6.43934876	6.364319499	6.362767825	6.319582557	6.243784368	6.316416226	6.287455484	6.474156875	6.407555545	6.359775247	6.634299969	6.653351823	6.625747118	3.720225087	3.880750866	3.475092284	6.068735098	6.021037554	6.049007402	6.456379151	6.460058639	6.434805587	2042	3040	3015	2623	2476	2623	2497	2215	2152	2801	2431
DNAJC12	0.057357991	0.200335522	0.531092323	-0.076084919	7.69E-11	-0.790412787	1.11E-08	-0.57452016	0.757985465	0.017996453	3.18E-08	-0.533216907	0.943766	-0.016524493	5.300192135	5.348635507	5.228094835	5.527328829	5.408184869	5.542565307	5.306098704	5.091238349	5.251596954	4.527886448	4.52693166	4.450161604	4.664973917	4.73239049	4.755770403	5.251863081	5.326920603	5.353319356	4.760758439	4.826173557	4.690360852	5.302538492	5.150716202	5.374290741	1091	1448	1302	1468	1278	1531	1303	947	1050	727	660
CTNNA3	0.980189893	0.073995335	0.768619019	-0.520395014	0.113369591	-1.689000961	0.607951311	-0.484203077	0.005508311	-2.924425946	0.155657511	-1.401231187	0.912352759	-0.313318428	-2.730389948	-2.152176238	-1.748133445	-2.70651581	-1.3036767	-2.404933115	-1.752050478	-4.448591515	-2.15732729	-6.64385619	-2.214626204	-3.653400965	-2.476044648	-2.483421697	-3.16780531	-2.065798542	-6.64385619	-6.64385619	-2.794268162	-3.723206205	-4.5422184	-2.395928589	-3.08247723	-2.145722724	4	8	10	4	12	6	10	1	6	0	6
LRRTM3	0.858291749	-0.455357562	0.96749177	0.086119975	0.770179336	-0.302222876	0.326818345	0.779102305	0.000394388	-3.642354206	0.512888361	-0.613337389	0.597380042	-1.16624152	-3.113861218	-3.614267856	-2.397416388	-4.448511947	-3.086170386	-3.091839517	-3.08828758	-2.153387428	-3.618997678	-3.663175281	-2.001831972	-4.482412309	-2.226450524	-1.268234609	-3.16780531	-6.64385619	-6.64385619	-6.64385619	-2.794268162	-3.723206205	-4.5422184	-4.442222256	-6.64385619	-2.396045048	3	2	6	1	3	3	4	6	2	2	7
LOC100922589	0.925041986	-0.173103509	0.369856633	-0.927213228	0.159835903	-0.956587824	0.352679902	-0.594665571	0.00889132	-1.587448968	0.166369638	-0.893635597	0.855478505	-0.315933475	-0.636921801	-0.61061162	-0.686558661	-0.778931436	-0.6071001	-1.074224294	-1.937770019	-1.754485155	-1.07692674	-1.992657967	-1.3709211	-1.484540403	-1.828391393	-1.050814992	-0.86215402	-3.787572592	-1.253339351	-1.621355331	-3.176326583	-0.104601122	-1.426175751	-0.384583612	-0.770314336	-1.746734479	18	23	21	18	19	15	8	8	13	8	11
JMJD1C	0.783549287	0.085778728	0.784603599	0.064708658	9.37E-09	0.847549185	0.001773443	0.365619024	4.38E-14	-1.683525491	0.014222986	0.278063071	0.477513995	0.179757581	5.691440808	5.936437142	6.094565147	5.860794667	6.131773863	5.984395915	5.94778206	5.969366794	5.996230801	6.68939683	6.633825503	6.940197233	6.271278302	6.230761019	6.314297458	4.265567655	4.116973052	4.288495761	6.300028802	6.115683497	6.139365886	5.90048052	6.357960664	6.000282883	1431	2176	2375	1850	2110	2079	2034	1741	1759	3251	2844
NRBF2	0.718487616	0.054488671	0.975225067	0.005171411	0.026676245	-0.13934742	0.003997074	-0.18140763	5.93E-19	-1.315911213	6.29E-08	-0.432608405	0.785027048	0.043085322	5.532798358	5.507058492	5.440112614	5.536260023	5.55868889	5.549191901	5.478451138	5.503516172	5.51411757	5.439793516	5.345302175	5.27707867	5.358197181	5.227056724	5.35133208	4.224411965	4.1406108	4.168939661	5.149545116	4.921547204	5.113056003	5.547634997	5.54391184	5.518349382	1282	1615	1508	1477	1418	1538	1469	1261	1259	1367	1164
EGR2	0.910779451	0.025656993	0.080332096	0.175518127	0.011397534	-0.20008708	7.30E-18	-2.097417388	8.17E-19	-1.676116169	0.50024088	0.052446747	0.700978508	0.069903795	6.515551303	6.430452571	6.465415725	6.419666054	6.527416659	6.541856884	6.64729343	6.717244075	6.574108765	6.23698684	6.288110737	6.286554482	4.305046045	4.508866434	4.304403273	4.811256914	4.644347673	4.930969161	6.729228524	6.388336039	6.4540934	6.527351981	6.562020978	6.532287652	2533	3064	3071	2725	2776	3060	3303	2924	2625	2376	2238
ZNF365	0.262765282	0.352276473	0.568307122	0.180184858	0.13226025	-0.305633513	0.391352077	0.161477185	5.04E-08	-1.366092667	0.522671183	0.121359885	0.201243939	0.484345136	1.515448143	1.559719058	1.934270573	2.032519784	1.891225734	2.140424821	1.71072584	1.770088978	2.065688792	1.41361072	1.511949978	1.159060205	1.76754043	1.655373844	2.069018777	0.572549294	0.076099537	0.271561808	1.887279531	1.735000138	1.751807629	2.173127526	2.162289107	2.126189574	79	105	133	130	111	144	108	95	115	84	81
RTKN2	0.092509824	0.196081345	0.014993367	0.231499621	0.619803614	0.042085487	0.00114053	-0.262904639	6.90E-19	-1.763889241	0.003162796	-0.230610781	0.410425176	0.137171626	5.202980374	5.362522502	5.382825207	5.544029718	5.579427372	5.411719188	5.546447024	5.545034493	5.54973378	5.342652709	5.384853789	5.345233001	5.0491349	5.072058706	5.036632219	3.758430676	3.345539476	3.554603216	5.177892443	5.10629003	4.971884319	5.418797221	5.487117904	5.452274946	1020	1462	1450	1485	1439	1398	1540	1297	1291	1278	1197
ARID5B	0.001497703	0.225814319	0.00567639	0.176958573	9.41E-18	0.985570127	9.24E-17	0.861479531	1.37E-21	-1.390983197	5.76E-11	0.478389221	0.35661639	0.102463127	6.919693472	7.056908007	7.123770845	7.223756109	7.270373987	7.282521353	7.209841641	7.202070649	7.218148245	7.980659436	8.004766432	8.070756758	7.905157667	7.857994387	7.92060486	5.643377432	5.569514125	5.714657533	7.498699251	7.520126602	7.515521094	7.070367951	7.181171691	7.155039461	3352	4731	4846	4758	4646	5114	4879	4092	4103	7958	7357
RHOBTB1	0.976556568	-0.00905697	0.307814954	0.132636478	0.813121473	-0.024783357	0.450002014	-0.069085984	9.55E-16	-1.416509629	0.000106556	-0.377120824	0.887063568	-0.038199221	5.125152673	5.192013017	5.278421223	5.170914225	5.195577944	5.200651286	5.281037061	5.31918671	5.391889738	5.175220868	5.149057967	5.196006154	5.059452599	5.116264295	5.211117441	3.626125529	3.610273533	4.114004349	4.913065256	4.773415475	4.777790824	5.16743831	5.202437541	5.109822741	966	1299	1349	1146	1102	1208	1281	1109	1157	1138	1016
CDK1	0.993334121	0.001757703	0.873155004	0.019479126	2.30E-08	-0.416202028	2.42E-07	-0.352662367	2.56E-21	-1.471398015	4.44E-10	-0.500305462	0.995980705	0.001332856	6.735780371	6.584894027	6.545910437	6.682068919	6.598654269	6.592458522	6.644710527	6.655572039	6.626126741	6.181201877	6.280505218	6.157007905	6.268739792	6.260927962	6.280237864	5.170858887	5.133485644	5.14988435	6.212692542	6.136722281	6.01856208	6.658582914	6.640681044	6.572675915	2951	3411	3247	3269	2916	3170	3297	2802	2722	2286	2226
ANK3	0.876617328	-0.032961646	0.843396823	-0.030658503	1.07E-05	0.35454209	9.33E-12	0.73193169	1.75E-21	-2.132388308	0.034434217	-0.150815856	0.400482196	0.133252463	7.05596641	7.299003931	7.319979029	7.159457382	7.238473263	7.176658091	7.250500333	7.118685526	7.212256546	7.512981929	7.573566163	7.650758284	7.946841855	7.950889929	7.971554615	5.029139865	5.036921419	5.211694617	7.100710242	7.058042616	7.062464078	7.266617996	7.524334432	7.282261372	3684	5595	5552	4551	4544	4752	5018	3862	4086	5754	5456
CCDC6	0.272365266	0.09582268	0.007412297	0.167765003	9.27E-12	0.522312181	0.000900755	0.168370431	1.14E-17	-0.892042771	0.002120681	0.152053309	0.861754764	0.025177198	6.486985305	6.532811042	6.564666501	6.642809896	6.648057851	6.580647519	6.688003098	6.699961821	6.699311711	7.030252156	7.046337319	7.074533225	6.714369192	6.683994664	6.690835701	5.588917653	5.542517602	5.778424683	6.689931955	6.683613299	6.666756478	6.57334432	6.570793595	6.515356257	2483	3289	3289	3181	3018	3144	3398	2889	2863	4118	3786
PTEN	0.125920392	0.129881007	0.061718401	0.130871864	0.00691256	0.145684188	0.329085845	0.052862111	6.13E-20	-1.232205918	0.014433586	-0.130085851	0.300870232	0.121473225	6.553320571	6.752467071	6.739438227	6.76276175	6.827123152	6.843566954	6.796233784	6.800216628	6.839907769	6.811297885	6.810131562	6.859637121	6.742084914	6.714927854	6.745417988	5.419030119	5.39589043	5.533544848	6.483718863	6.604465193	6.564590794	6.814832465	6.756227257	6.837139262	2600	3831	3713	3457	3417	3772	3663	3097	3157	3538	3214
ATAD1	0.782922114	0.04938987	0.542503194	0.069567222	0.003187384	0.202155181	2.20E-08	0.463369971	0.000383423	0.214954233	9.35E-07	0.372461829	0.942247959	0.016185633	5.366879872	5.278454149	5.25687355	5.31928848	5.322724804	5.409293021	5.340979973	5.303579722	5.467160394	5.475995995	5.501758821	5.53227539	5.824463528	5.723847777	5.745552444	5.538146377	5.477709826	5.533544848	5.655930154	5.58647602	5.778393388	5.342768154	5.223452571	5.3855153	1142	1379	1329	1271	1204	1396	1335	1097	1219	1402	1298
LOC111721344	0.839391309	-0.413540916	0.907591099	0.175801326	0.954649817	-0.048387959	0.30749719	0.639239657	0.005803769	-2.166649124	0.399636437	0.533480061	0.895169319	0.261462414	-0.993096357	-1.071649145	-0.772571024	-1.442226504	-1.068158102	-1.591300797	-1.070423387	-0.263023809	-0.972187046	-1.021654863	-1.135664949	-0.821687482	-0.468145341	-0.409647918	-0.015977035	-6.64385619	-1.253339351	-1.446014503	-0.419132936	-0.583836528	-0.207710184	-1.064917386	-0.453316095	-0.527113499	14	16	20	11	14	11	15	23	14	15	13
PAPSS2	0.925353159	0.296963578	0.425412075	1.189424996	0.571379975	-0.694248673	0.019828786	2.028750082	0.014755625	-2.482945281	0.355864534	-1.035671587	0.912352759	-0.38606679	-6.64385619	-3.614267856	-3.084578491	-3.090499613	-4.444812078	-4.449656736	-2.704255684	-2.70661096	-3.618997678	-4.491090894	-6.64385619	-4.482412309	-3.160467288	-1.39060988	-1.836164926	-6.64385619	-6.64385619	-6.64385619	-6.64385619	-6.64385619	-3.720911132	-3.608232199	-6.64385619	-4.442318461	0	2	4	3	1	1	5	4	2	1	0
SGMS1	0.797695926	-0.063341479	0.7362908	0.058661551	8.41E-05	0.375573853	8.24E-06	0.434275406	1.06E-11	-0.91345212	0.091586618	0.147282627	0.86519098	-0.045547145	4.733327826	4.651109798	4.629418064	4.511881164	4.633953837	4.679013452	4.744019834	4.758772727	4.688288463	5.087266809	4.973080365	5.082269572	5.066777468	5.096468035	5.154812419	3.99705491	3.510131071	3.772022747	4.893662995	4.807672994	4.756864238	4.594906883	4.627514724	4.655801424	736	893	860	726	747	841	883	752	710	1071	899
PRKG1	0.599911608	0.117863188	0.916130269	-0.025100226	1.50E-07	-0.771596785	9.18E-07	-0.660251735	8.30E-17	-2.214332304	4.43E-09	-0.930150012	0.105708253	0.366004725	3.889193342	4.189577582	4.242251807	4.148197709	4.187464734	4.334900799	4.051136517	4.061048039	4.129336293	3.261844435	3.399996924	3.338887131	3.491411445	3.360960217	3.483358063	2.038635862	1.909468469	1.725659899	3.283406284	3.161524246	3.082420913	4.318606167	4.599923927	4.496978578	410	648	657	564	548	662	546	464	482	302	302
LOC111721397	0.276075016	0.14222582	0.115164319	0.159077511	5.23E-10	0.642442035	8.70E-14	0.929254186	2.38E-23	-3.391734245	0.464406479	0.055735225	0.315679958	0.163830979	6.901558244	7.146463855	7.200200767	7.211959906	7.213901598	7.247297389	7.260994483	7.239803627	7.222982232	7.708710601	7.684582261	7.780868529	8.005193207	8.018386208	8.010792969	3.720225087	3.336795639	4.021883395	7.131749902	7.139648648	7.142292441	7.222089774	7.302331362	7.213593829	3310	5033	5110	4719	4467	4991	5055	4200	4117	6590	5893
PCDH15	0.940806642	-0.170383059	0.732977402	0.442463224	0.304350753	0.70632775	0.207771319	0.818382254	2.26E-05	-4.314168736	0.368591938	0.601649107	0.783005867	0.480173295	-1.779073336	-3.089433114	-2.147106206	-1.754386795	-4.444812078	-1.443651408	-1.070423387	-2.403642335	-2.15732729	-1.239173815	-1.135664949	-2.444724275	-1.664170542	-1.524335759	-1.268476365	-6.64385619	-6.64385619	-6.64385619	-1.681040998	-1.562373434	-1.871141375	-1.434402734	-1.931663495	-2.145722724	8	4	8	9	1	12	15	5	6	13	13
LOC100930031	0.737649103	0.723140379	0.4586556	1.004575775	0.943783077	0.080979434	0.853203243	-0.193273223	0.147546078	-1.257562233	0.375992807	-0.9085112	0.567392403	1.050126369	-4.468449404	-3.614267856	-2.700466125	-3.090499613	-1.749814518	-3.616575949	-1.752050478	-3.090592737	-2.710464979	-3.663175281	-3.149169521	-3.653400965	-3.682332842	-3.167579848	-4.514304093	-3.787572592	-3.807499359	-6.64385619	-6.64385619	-3.723206205	-3.720911132	-3.083141151	-1.931663495	-2.396045048	1	3	5	3	9	2	10	3	4	2	3
IPMK	0.914014	-0.021780129	0.578154555	-0.06436463	0.355842759	0.064386655	0.556656313	-0.041201889	1.46E-19	-1.560007859	3.99E-06	-0.360222541	0.584313127	0.080600916	5.939789291	6.046106154	6.13941292	6.028418992	5.987327823	6.0426936	5.880878539	6.068117589	5.981635723	6.095078552	6.07310494	6.149262016	6.011448039	6.038884445	5.95002957	4.565962396	4.35352509	4.526644273	5.801845783	5.672643855	5.570251386	6.118733568	6.114217513	6.132741875	1699	2348	2449	2078	1909	2165	1942	1864	1741	2153	1928
UBE2D1	0.705623374	0.042016521	0.582266155	0.042946931	0.895114494	0.007346962	0.525769374	0.029978031	3.37E-24	-1.653406282	3.64E-06	-0.242347474	0.965431837	0.006868744	7.164996893	7.131058447	7.114440899	7.188074143	7.183567149	7.16520034	7.130465438	7.198207332	7.21086676	7.170095487	7.095567142	7.167403544	7.206669652	7.152703826	7.141459644	5.571350225	5.368267875	5.512458953	6.955440503	6.868205489	6.86066874	7.127200003	7.13607559	7.168097985	3973	4980	4815	4642	4375	4714	4618	4081	4082	4537	3917
TFAM	0.568241001	0.07563297	0.332798998	0.090255719	0.003839998	-0.186580123	7.86E-09	-0.493463139	2.50E-19	-1.36851453	2.83E-08	-0.453550617	0.814672084	0.038550872	6.150171269	6.1882758	6.146021442	6.243413453	6.301676004	6.166378815	6.22730628	6.263619458	6.264194068	5.976888529	5.997028853	5.950480086	5.692419921	5.662659449	5.648886074	4.777729022	4.637243635	4.96725971	5.765837971	5.652051018	5.706545479	6.204336474	6.271142189	6.124577522	1966	2590	2461	2412	2374	2359	2469	2135	2118	1984	1829
BICC1	0.877915356	-0.058236161	0.772723854	-0.073718963	0.015160984	0.299001169	0.003660881	0.353254358	2.79E-15	-2.87134877	0.59075396	0.069927969	0.772538979	0.092885137	2.992535748	3.403200325	3.158383395	3.146096948	3.21361404	3.016597186	3.260718868	3.005150295	3.063964663	3.504613967	3.486277796	3.457679729	3.42911972	3.526508264	3.655557218	0.012405636	0.487711553	0.437363994	3.191058088	3.302729601	3.266416754	3.390392638	3.350939098	3.088358162	220	376	310	282	279	265	315	223	230	357	321
PHYHIPL	0.971108622	0.0485801	0.909558988	0.099680794	0.066658324	0.646796167	6.24E-05	1.391272163	0.000489794	-1.506764214	0.710702645	0.146836961	0.886371156	0.164177113	0.671482696	0.253809587	-0.081641709	0.163236831	0.421099415	0.414949404	0.211034772	0.067808939	0.872202321	1.276648641	0.695368893	0.833131389	1.878257832	1.592154288	1.575659958	-0.705234964	-2.363907576	-0.552021099	0.202073717	0.835443407	0.257139599	0.171206919	0.53677337	0.639573184	44	42	33	35	40	43	38	29	50	76	46
FAM13C	0.677428697	0.107118049	0.361873637	0.150171362	0.004995613	0.298981191	0.009946995	0.268446344	4.30E-16	-2.197239108	0.135919809	-0.161755988	0.918979903	-0.035743865	3.767792215	3.902133735	3.897025988	3.914732429	3.949957429	4.022071135	3.91028322	4.061048039	4.044497356	4.096438468	4.190625053	4.175751549	4.015150983	4.137587294	4.218064021	1.908768736	1.632986982	1.432027108	3.923144994	3.557489804	3.603756308	3.953265331	3.76434897	3.740373129	377	531	518	480	465	533	495	464	454	539	523
CHST3	0.66726512	-0.089047365	0.00403531	-0.328408901	0.00318458	-0.269027497	3.24E-06	-0.489931824	1.75E-19	-2.641724965	0.000186082	-0.348653947	0.534945216	0.11370039	4.160034846	4.074638288	4.298700574	4.151107664	4.11155868	4.002889463	3.843378553	3.914630701	3.789107498	3.877090355	4.024513503	3.822490335	3.690414225	3.712641514	3.659416796	1.783587101	1.372784796	1.454312661	3.861230977	3.880782762	3.745053485	4.297631735	4.327118641	4.249170857	495	598	684	565	520	526	473	419	381	463	466
SPOCK2	0.589535755	0.246049259	0.618477407	0.182409749	0.134823634	0.310096697	0.000233777	0.745083943	7.81E-06	0.834243802	0.026825997	0.431998784	0.832732109	0.122688389	1.567735324	2.095462391	1.974430544	2.032519784	2.074624478	2.263730866	1.983529413	2.082051722	2.114073381	1.900156406	2.243417475	2.42206621	2.444022462	2.676129274	2.750150681	2.555076597	2.903605113	2.68158632	2.52238049	2.087074894	2.325899971	2.015069414	1.823657469	2.161442694	82	152	136	130	126	157	130	117	119	117	135
ASCC1	0.046961094	-0.163500255	0.006424998	-0.191855464	3.52E-07	-0.353342523	9.79E-05	-0.231109583	1.60E-20	-1.350666498	1.76E-06	-0.306464821	0.51345981	-0.077498419	5.775359577	5.687392815	5.730319096	5.637258164	5.535415149	5.530336928	5.487704561	5.599306952	5.530922201	5.428291371	5.348942919	5.35628548	5.50885108	5.526626067	5.464853628	4.389604756	4.410192617	4.34176721	5.447750532	5.415971815	5.410821643	5.643221357	5.571491815	5.746351198	1516	1830	1845	1584	1395	1518	1479	1347	1274	1356	1167
ANAPC16	0.731991883	0.05422397	0.993983195	-0.001472498	0.22791385	0.078576566	0.260207307	0.071383435	1.90E-18	-1.302759484	0.118598176	-0.098013269	0.702430988	-0.059157911	5.504016216	5.499080093	5.459106994	5.547346821	5.524199053	5.553592782	5.549764128	5.487489615	5.421029212	5.605219305	5.535166208	5.558032968	5.527021356	5.570338102	5.579287438	4.050563845	4.198064343	4.3069827	5.396977878	5.4270329	5.344573907	5.537606784	5.318969814	5.428354617	1256	1607	1529	1488	1385	1542	1543	1247	1180	1533	1328
DNAJB12	0.930562731	-0.012616471	0.044689201	-0.122584957	1.52E-06	-0.271334002	4.19E-08	-0.329952835	1.43E-05	-0.198445527	0.000817079	-0.159345503	0.943644146	-0.01071257	6.393509443	6.318331507	6.316493504	6.351093953	6.304301141	6.335642792	6.218996117	6.17990251	6.26218267	6.06568412	6.0694317	6.079835718	6.041500662	6.017989474	5.979659604	6.156422	6.114218931	6.163696361	6.221149167	6.136048378	6.19423024	6.343869787	6.251497508	6.401405254	2328	2835	2769	2598	2378	2653	2455	2015	2115	2110	1923
MICU1	0.997471869	-0.001161593	0.684460361	0.052755116	0.188126664	-0.09628649	0.007040043	-0.195012088	0.072799941	-0.106029219	0.004558366	-0.203604063	0.844242206	0.038651128	5.31173597	5.507058492	5.51349895	5.444357986	5.500357536	5.382332379	5.534218639	5.550554541	5.40410279	5.331581403	5.365812621	5.343999704	5.22965588	5.319003604	5.196581963	5.366159406	5.369697356	5.276447781	5.34792168	5.19048638	5.182706471	5.487550754	5.557216044	5.401575914	1100	1616	1587	1386	1362	1370	1527	1302	1167	1268	1181
MCU	0.727647682	-0.092658304	0.365099994	0.144605881	0.134479891	0.156112837	0.068690501	0.183478218	3.50E-13	-1.324683626	0.21988496	-0.129620862	0.623293929	0.117168359	3.381381403	3.312459958	3.158383395	3.197672422	3.257622447	3.121106003	3.494418364	3.426158766	3.368197271	3.400153574	3.592471154	3.328947338	3.48705014	3.452796025	3.465833261	2.116838048	1.909468469	1.856923436	3.16432076	3.25883147	3.042628338	3.410069784	3.381177182	3.414824606	288	353	310	292	287	286	371	298	284	332	345
P4HA1	0.03090708	-0.826415485	0.003377117	-1.018396072	0.005505593	-0.721037914	0.075562981	-0.418253821	6.88E-10	-2.958809416	4.41E-05	-1.241754449	0.59082267	-0.283125583	2.228906208	3.129651519	2.250000513	1.829520586	1.648383778	1.642207199	1.333535869	1.708213926	1.500761534	1.637894831	1.850095773	1.950737969	2.351089797	1.88372692	2.114715017	-0.358857384	-0.27063905	-0.643721066	1.086106216	1.435344527	1.347558998	2.783666273	1.867038043	2.10219964	130	311	165	113	94	102	83	91	78	98	103
MSS51	0.939296892	-0.013530789	0.279193475	-0.091242434	0.003306727	0.167360292	1.27E-09	0.448031348	2.32E-12	-0.57684318	0.782134925	0.016655679	0.893667938	-0.023005595	6.066333512	6.099096497	5.921341258	6.061275084	5.996284753	5.989277367	5.974356692	5.893207597	5.946160131	6.165353908	6.239904848	6.184140268	6.500061143	6.454978008	6.476770952	5.538146377	5.427805337	5.391355044	6.100110149	6.009310074	6.028782075	6.0514157	5.94656712	6.02042383	1855	2435	2106	2126	1921	2086	2072	1652	1699	2261	2165
PPP3CB	0.28800339	0.072044303	0.180152615	0.07207887	0.018309116	0.090976741	0.451249619	0.029796248	2.72E-22	-1.084880813	2.01E-05	-0.181179288	0.471194095	0.059477666	7.044096357	7.054187978	7.050128079	7.094806039	7.097268537	7.172372091	7.117484066	7.17409258	7.073094858	7.122355686	7.147011362	7.15198208	7.099328326	7.072099062	7.066411046	5.942245395	5.92737867	6.024944481	6.888814476	6.852292369	6.863934323	7.109256165	7.099410252	7.118133061	3654	4722	4605	4351	4120	4738	4576	4013	3710	4389	4060
LOC105751144	0.872923973	0.068705232	0.927139922	-0.031366715	0.532302439	-0.102438892	0.069426029	0.254237014	0.224650027	0.141478074	0.430466353	-0.119956865	0.952974853	-0.028562246	3.275321564	3.441767159	3.548100105	3.589615401	3.478250298	3.400572327	3.389718618	3.336977094	3.441130161	3.18737724	3.342719155	3.425391756	3.697981594	3.727427287	3.600410076	3.556402195	3.874722787	3.251553257	3.248192087	3.268702693	3.38481298	3.365412685	3.410794481	3.400141945	268	386	406	383	335	346	345	281	299	287	290
USP54	0.767816581	-0.063600654	0.029987546	-0.237710093	5.42E-06	-0.456812366	4.48E-08	-0.610458034	4.00E-18	-1.729422917	6.57E-08	-0.58884569	0.46362293	0.128218853	5.709977373	5.838665578	5.941741721	5.742298407	5.786054748	5.769492406	5.627169027	5.535044869	5.613181377	5.376563274	5.363414708	5.378139618	5.212586944	5.174073624	5.270363645	3.875531047	4.092941552	4.33427638	5.360931827	5.242754219	5.119901194	5.866166261	6.079292505	5.927915814	1449	2033	2136	1704	1660	1792	1628	1288	1349	1308	1179
SYNPO2L	0.991353748	-0.02374925	0.788267088	-0.34384647	0.507750699	-0.46717472	0.606156606	-0.346709991	0.000203685	-3.411577598	0.640488574	-0.309397253	0.933918801	-0.169633024	-1.333209161	-0.61061162	-1.066455013	-1.442226504	-0.865746177	-0.780371017	-1.752050478	-1.442325533	-0.874539472	-0.746725096	-2.464329529	-1.228250177	-1.383001339	-1.524335759	-1.15567513	-6.64385619	-2.363907576	-4.265233695	-2.794268162	-0.8144909	-0.382416405	-1.177881635	-1.177172663	-1.178001783	11	23	16	11	16	19	9	10	15	19	5
SEC24C	0.508525569	0.064399053	0.646136104	0.039062686	0.274347208	0.053958883	0.220875196	0.058159418	3.93E-24	-1.725408227	4.51E-07	-0.290781764	0.774129469	0.03481167	7.302169806	7.325993596	7.385050974	7.411110059	7.393209406	7.401734018	7.397047567	7.383745065	7.349309163	7.434378696	7.385185917	7.355103336	7.400586737	7.374690467	7.412103371	5.670150075	5.472397221	5.696075395	7.122056424	6.998856946	7.020281264	7.36787783	7.342266488	7.407144934	4370	5700	5809	5418	5059	5554	5555	4641	4493	5449	4788
FUT11	0.860174512	-0.082043827	0.61737925	-0.145871681	0.317208095	-0.173474761	0.007940891	-0.462356576	1.37E-08	-1.198879675	0.027385798	-0.367247185	0.974706803	0.01853157	3.346887253	3.661929477	3.621595404	3.602428836	3.382124259	3.395678174	3.621754146	3.21436081	3.353157581	3.500226074	3.262630064	3.343831464	3.086923886	3.084872728	3.067298625	2.894789698	2.072836539	2.066742825	3.360807558	3.107545945	3.059816867	3.56730215	3.496164171	3.618820646	281	450	427	386	313	345	405	258	281	356	275
ZSWIM8	0.968641881	-0.006527767	0.067823772	-0.121863317	0.10208088	-0.082656331	0.034821328	-0.104369892	1.52E-21	1.101010857	0.01254561	0.119558267	0.411861909	-0.091133559	5.908030545	5.884884715	5.878772545	5.86257108	5.907567142	5.882254674	5.74760738	5.749894721	5.808680006	5.782809197	5.822096034	5.819064815	5.782371203	5.820966873	5.755503376	7.044809406	7.00083001	6.929620561	5.993265381	5.98256941	6.054734368	5.78936419	5.857959927	5.751180217	1662	2099	2045	1852	1806	1937	1770	1495	1544	1734	1620
NDST2	0.467173766	-0.075471316	0.116726372	-0.111660675	5.39E-06	-0.279610191	0.007244092	-0.140104268	5.05E-12	0.462382812	1.01E-06	0.281917099	0.591584897	-0.062169755	5.699274726	5.621724184	5.66126203	5.602601051	5.568549551	5.585103899	5.556375543	5.559342919	5.532035581	5.399128295	5.322028287	5.423216834	5.445077336	5.526626067	5.590449181	6.102839514	6.165322949	6.101955383	5.944599305	5.908738663	5.975433501	5.611703645	5.553901478	5.630573871	1438	1749	1758	1547	1428	1576	1551	1310	1275	1329	1146
CAMK2G	0.598827964	0.076730987	0.588693063	0.061475752	0.000169287	-0.278997801	2.01E-07	-0.44511688	2.50E-15	0.800297641	0.009173881	0.165761425	0.810971594	0.0424181	5.038260772	4.950948125	5.155716328	5.150701597	5.073164617	5.150690472	5.076995317	5.083643435	5.168123025	4.807249826	4.745249545	4.754890466	4.508092125	4.664865778	4.635522604	5.824833865	5.828449154	5.893499457	5.191197873	5.26511617	5.185319331	5.042206652	5.16091941	5.068633984	910	1098	1238	1131	1013	1166	1112	942	991	882	768
PLAU	0.206104318	0.23437887	0.660922062	0.089321544	8.42E-10	0.880708065	1.42E-14	1.370058975	5.64E-16	-2.452210919	0.000242507	0.406614597	0.542209479	-0.156488338	2.992535748	3.081613107	2.992287045	3.31648905	3.185411094	3.267595584	2.988238766	3.163392763	3.182148784	3.793491044	3.940138148	3.976869037	4.412439953	4.35073983	4.415836905	0.401313456	0.487711553	0.827142505	3.379526001	3.400244748	3.506814403	2.76850204	2.814249129	3.013160902	220	300	276	317	274	316	261	249	250	437	439
VCL	0.031090859	0.163081074	0.211331234	0.092801996	6.02E-15	0.76949531	3.44E-10	0.452710861	3.36E-23	-1.662161501	2.34E-05	0.237509336	0.491150786	0.077492742	8.515433032	8.597114081	8.665491486	8.761829468	8.771075283	8.733827078	8.728347495	8.672778866	8.654795192	9.337715573	9.355263477	9.393099929	9.049650821	9.016196243	9.069778418	6.911040054	6.812116351	7.069055232	8.87765565	8.818154434	8.79451344	8.613701169	8.749381234	8.64686781	10132	13759	14111	13819	13147	13985	13978	11342	11106	20385	18761
AP3M1	0.98208656	-0.002696311	0.641497977	-0.027503525	1.83E-11	-0.358134135	3.62E-08	-0.233948699	1.94E-25	-1.300125005	6.04E-11	-0.326602923	0.863724384	0.016379688	7.480384259	7.481302094	7.484001414	7.47492003	7.481102311	7.481561608	7.458048028	7.44519355	7.459912782	7.145018378	7.130888925	7.09520527	7.273085987	7.237459771	7.233333238	6.137360758	6.229712927	6.177995261	7.131749902	7.164314667	7.169599974	7.518236212	7.464985268	7.511582391	4944	6349	6221	5663	5377	5870	5795	4843	4851	4459	4014
ADK	0.890891459	-0.039084845	0.850828794	-0.039035438	0.000139987	-0.416297435	1.11E-05	-0.500996025	9.52E-13	-1.081825485	1.96E-06	-0.55961831	0.974057926	-0.011307873	5.296323572	5.150412376	5.32963358	5.377598425	5.218026714	5.063888312	5.281037061	5.310103164	5.068820603	4.905092476	4.778027392	4.844830891	4.781743349	4.754214206	4.737629816	3.937572154	4.294540397	4.299308577	4.823623446	4.676638715	4.599249406	5.270603784	5.217878426	5.254244476	1088	1262	1397	1323	1120	1098	1281	1102	925	944	786
KAT6B	0.857769089	-0.0386152	0.834724838	-0.033678668	0.005560483	-0.220009542	0.468845394	-0.056981787	7.77E-21	-2.340175824	0.000138635	-0.313604675	0.480748355	0.113723215	5.466638146	5.706326366	5.820293121	5.605786326	5.602007266	5.666593649	5.63134991	5.577842341	5.679995214	5.474878311	5.398971534	5.456694542	5.579174099	5.61872491	5.6214482	3.377353327	3.443817664	3.145977576	5.377322299	5.296816874	5.375792186	5.724050026	5.875768151	5.731766393	1224	1855	1963	1550	1461	1668	1633	1327	1413	1401	1208
LOC100920926	0.762939499	-0.135073106	0.216032251	-0.317266046	0.273020953	0.186136161	6.15E-06	0.769268882	5.62E-08	0.881166401	6.76E-11	1.358670642	0.608240053	-0.204284438	2.196062605	2.119452066	2.205701168	2.165103702	1.918896642	2.03105864	1.817326187	1.954611634	1.795947296	2.16698246	2.419943645	2.494996732	2.915769605	2.989961884	2.927059438	2.950211609	3.198850145	3.020905965	3.717821433	3.373049307	3.515146389	1.778208668	2.002886082	2.126189574	127	154	160	142	114	134	116	107	95	141	153
LOC100921194	0.48229303	-0.245525466	0.517737496	-0.185207607	0.081567147	0.277885701	4.19E-07	0.883108432	3.27E-12	-2.482921716	0.763490397	-0.053288273	0.843877678	0.089981098	2.467773989	2.319099891	2.271650316	2.187953447	1.959432642	2.175112327	2.256821114	2.338404112	1.909963387	2.578444163	2.718998363	2.597913717	3.239909651	3.146680786	3.327137442	-0.247770917	-0.27063905	0.140260247	2.572048401	2.087074894	2.248057309	2.396707614	2.252291569	2.682001144	153	177	167	145	117	148	157	140	103	188	188
SAMD8	0.409505515	0.095478295	0.486439264	0.068900569	0.37392566	-0.05716101	0.53706503	-0.039057739	3.80E-25	-3.136793455	2.21E-08	-0.447137316	0.230567145	0.154712643	6.812271518	6.993011973	7.135256806	7.05379998	7.106322479	7.06510684	7.0429398	7.050974495	7.051517299	6.908047573	6.890604266	6.968884102	6.954028094	6.93431663	6.933272143	3.791321253	3.880750866	3.856027234	6.639377823	6.448195893	6.510920592	7.124224819	7.163157034	7.115513909	3112	4526	4885	4229	4146	4399	4346	3685	3655	3783	3398
VDAC2	0.850336064	0.022275867	0.582866315	0.039818152	0.051915461	-0.08320503	0.000373983	-0.15890185	3.69E-15	-0.575800382	8.13E-09	-0.324509575	0.423336663	-0.074086934	7.607588641	7.484480615	7.470608735	7.53908471	7.543260624	7.547858305	7.530071808	7.597484682	7.555263921	7.467347636	7.462001417	7.384192821	7.361213716	7.374690467	7.350768671	6.924692684	6.947982331	6.963518898	7.249314448	7.197636971	7.14330066	7.498554149	7.421089926	7.421453945	5400	6362	6163	5921	5613	6147	6091	5382	5183	5575	5050
COMTD1	0.934165627	0.025623897	0.990912787	-0.003237516	0.000269255	-0.407458185	2.17E-07	-0.692285569	7.80E-20	1.69466399	5.27E-12	0.945409616	0.864431854	0.048070651	3.991629102	3.860036851	3.921199352	3.931754398	3.85288129	4.065860803	3.9775102	3.872939379	3.913930373	3.746100468	3.450575869	3.353669584	3.335190003	3.237279833	3.124262856	5.613648612	5.662254627	5.58368641	4.821913683	4.89948009	4.889360178	3.986411028	3.878272929	4.053509935	440	515	526	485	435	550	519	407	415	422	313
ZNF503	0.150044662	0.107318454	0.217987714	-0.082723108	0.406045302	0.040921973	0.761099416	0.015398135	4.66E-21	-1.18152899	1.39E-09	-0.397668117	0.69312607	0.043654573	6.608962788	6.602022785	6.686022385	6.738782457	6.736727427	6.743109351	6.521165551	6.550951528	6.576269071	6.691322805	6.708465339	6.619318338	6.607930872	6.673534436	6.66130732	5.411292511	5.380373551	5.562043759	6.226974851	6.266160964	6.210354923	6.684566392	6.650542017	6.69249965	2703	3451	3578	3400	3209	3519	3027	2606	2629	3256	2995
LOC111718539	0.311664541	0.583741518	0.956988433	-0.045880887	0.024145866	0.712008993	0.067913572	0.573096891	0.059234451	-0.57419056	0.353392342	0.307199443	0.764801241	0.254283641	-0.113326426	0.417560178	0.765669862	0.904267864	0.881110554	1.034584249	0.255051155	0.759135611	-0.092224658	1.255976379	0.840362834	1.113464902	1.009268871	0.514083088	1.267133889	-0.610537986	0.308510477	-0.345428934	0.89117411	0.405310985	0.698718191	0.704872056	0.737109519	0.385033	25	47	59	59	55	67	39	47	26	75	51
LOC111718537	0.938553582	-0.126278648	0.479983622	-0.657461253	0.024730514	-1.459875241	0.287992506	-0.598989686	0.003427172	-1.610742108	0.15536958	-0.800329374	0.4779382	-0.905571657	-0.895476365	-0.533768974	-0.961699574	-0.692925484	-0.774280832	-1.309719804	-1.587535084	-0.87049141	-1.944158124	-2.205512839	-2.214626204	-2.444724275	-1.664170542	-1.39060988	-1.15567513	-2.065798542	-0.882786435	-4.265233695	-1.39997015	-1.709650005	-1.707092428	-1.932361194	-1.299740761	-1.932479432	15	24	17	19	17	13	11	15	7	6	6
LRMDA	0.386873569	-0.631559968	0.308555162	-0.580921602	0.013913605	-1.036674579	0.003374851	-1.298797327	0.000115353	1.053517145	0.997002884	0.001603348	0.48921798	-0.567241106	0.606315601	0.82016901	1.091997132	0.336850381	-0.258248257	0.526612339	-0.141623418	0.527965813	0.372982257	-0.198099221	0.231645396	-0.654598514	-0.163866089	-0.545236293	-0.695145809	2.267816158	1.493089587	1.938234472	1.317269156	0.636348406	0.576651335	-0.08008782	0.345548257	0.53593091	42	62	74	40	25	47	30	40	35	27	33
LOC105751163	0.96558056	0.157200432	0.697567176	0.71364433	0.005845058	2.417898277	0.100574119	1.491976389	0.095518794	-1.772365923	0.507476299	0.673162477	0.846411509	0.545483578	-4.468449404	-3.614267856	-3.084578491	-2.403545926	-2.148768653	-6.64385619	-3.613169065	-2.153387428	-3.094364573	-0.924073197	-1.135664949	-1.484540403	-2.476044648	-1.671735124	-2.234132868	-6.64385619	-2.912207609	-6.64385619	-3.697509889	-2.05880044	-3.200794584	-3.083141151	-2.69831937	-3.608340137	1	2	4	6	6	0	2	6	3	16	13
LOC100922504	0.285678717	0.511590086	0.04013624	0.703390415	5.39E-06	1.293503162	1.33E-05	1.202101669	0.011805848	-0.668446132	0.007957635	0.686974305	0.781088437	0.202905116	0.311498332	1.225814234	1.017071522	1.133427734	1.376323748	1.574525859	1.787664124	1.268089176	1.606011818	2.199824618	2.005804489	2.232474077	1.94337564	2.126163606	2.092047813	0.401313456	0.157801181	-0.004198698	1.9512403	1.399853973	1.270907622	0.992768523	1.044766287	1.117572771	34	83	70	70	78	97	114	67	84	144	115
LOC100923809	0.61883909	1.158986203	0.796145256	0.568621098	0.037791282	2.015536847	0.904654681	0.15146038	0.014661547	-2.857713266	0.922751679	0.122798053	0.59247873	1.226474815	-3.637690644	-3.614267856	-4.443451198	-3.615290804	-2.399064228	-1.941503631	-2.704255684	-2.70661096	-4.451813675	-1.807207658	-1.652159624	-1.796410974	-2.476044648	-2.483421697	-6.64385619	-6.64385619	-6.64385619	-6.64385619	-6.64385619	-3.203195257	-1.871141375	-2.395928589	-3.607595261	-1.746734479	2	3	1	2	5	8	5	4	1	9	9
DLG5	0.005991919	0.314364625	0.125988362	0.170048064	1.44E-05	0.393940038	0.210288932	0.102104702	5.64E-23	-2.823327731	1.74E-07	-0.535674934	0.329248425	0.17488979	8.516403351	8.854056066	8.90065398	9.070723128	9.114681182	9.027156516	8.985733766	8.839321335	8.954492498	9.141424077	9.105387232	9.204668234	8.82088735	8.852283094	8.902471373	5.946632	5.761965718	6.093105758	8.21710683	8.206120887	8.239103968	8.853428178	9.062971319	8.877688887	10139	16441	16609	17119	16683	17138	16708	12730	13671	17792	15777
POLR3A	0.331592338	0.115628154	0.820889616	0.030938645	0.112648515	-0.106836171	1.33E-06	-0.390043435	1.81E-14	-0.857155121	0.000269984	-0.255480371	0.95019902	0.01352225	5.409287184	5.443149217	5.503240983	5.563818888	5.523072632	5.614888978	5.531984117	5.479409076	5.436570747	5.324153047	5.252459427	5.458974964	5.0327708	5.131630149	5.020217367	4.506460352	4.640800027	4.636703835	5.235539891	5.114523796	5.239123834	5.38688	5.480149907	5.528511015	1176	1546	1576	1505	1384	1609	1524	1240	1193	1262	1092
RPS24	0.722269024	-0.041821468	0.828370964	-0.021549579	0.395968482	-0.042864196	0.963544523	-0.002466233	5.23E-17	0.722668683	2.05E-09	0.374714838	0.466812865	-0.074830822	9.836394236	9.671495495	9.646826744	9.675328614	9.656561147	9.698166954	9.684489523	9.70640789	9.699995348	9.674259099	9.696486285	9.656118337	9.742310109	9.716777208	9.689121438	10.48319936	10.42739483	10.4129897	10.00190489	10.1335368	10.14367325	9.695134405	9.573596187	9.66231412	25314	28974	27858	26030	24288	27287	27119	23219	22920	25741	23767
LOC111718550	0.726435043	0.79762718	0.918242982	-0.238238395	0.835809271	0.241347641	0.5435764	0.593726842	0.638346979	0.372191465	0.836731809	-0.226331687	0.937640396	-0.264525926	-4.468449404	-3.614267856	-2.700466125	-2.403545926	-3.086170386	-2.707884881	-2.704255684	-2.70661096	-6.64385619	-3.140459182	-3.671516731	-3.130255435	-3.160467288	-2.483421697	-3.16780531	-3.787572592	-2.363907576	-3.120168901	-3.176326583	-3.723206205	-4.5422184	-3.608232199	-6.64385619	-1.932479432	1	3	5	6	3	5	5	4	0	3	2
ZMIZ1	0.207411323	0.173170466	0.985979106	-0.004156527	0.001640411	0.265748785	0.882793996	0.013563954	9.39E-20	-1.952269997	4.93E-05	-0.367341928	0.414144878	0.147326261	7.647107974	7.891901145	8.005950353	7.936149527	8.097972552	8.028963131	7.845813192	7.781964311	7.903170788	8.090548614	8.061710216	8.188808304	7.854635894	7.858624128	7.870913863	5.861948979	5.862354316	5.963148894	7.48876588	7.458931573	7.49381542	7.897470459	8.204915082	7.883119178	5550	8439	8933	7797	8245	8580	7582	6117	6596	8587	7653
PPIF	0.839539519	0.033280415	0.892632586	-0.018073626	2.73E-10	-0.580385651	2.37E-13	-0.81468045	9.10E-15	-0.774668776	3.26E-10	-0.552877608	0.974706803	-0.006662049	5.915615779	5.835048166	5.868153241	5.927655169	5.885823395	5.905681484	5.911283668	5.871318703	5.782722886	5.364543652	5.304635612	5.208257977	5.0491349	5.117667973	5.008160883	5.10784465	5.044996284	5.14389797	5.355032664	5.263882891	5.342234345	5.941622901	5.752992236	5.904698432	1671	2028	2030	1937	1779	1969	1983	1627	1517	1298	1132
ZCCHC24	0.563681705	0.057844344	0.114901073	0.099779488	1.41E-08	0.344255831	4.26E-06	0.241414402	6.09E-22	-1.276835787	0.480777252	-0.033811644	0.308720618	0.104296872	8.825434479	8.995258569	9.026960099	9.022873923	9.004081865	8.993336987	9.053412466	9.021182632	9.071483817	9.265704864	9.2738936	9.340114236	9.18832764	9.179927163	9.20275733	7.751035907	7.619416249	7.646062235	8.955353316	8.92364127	8.866591202	9.011423049	9.097719902	9.050514898	12561	18132	18128	16560	15452	16741	17510	14440	14826	19392	17732
BMS1	0.421931689	0.065073687	0.822119579	-0.019656276	0.48538789	-0.031744312	4.83E-07	-0.257453889	2.00E-07	-0.239609682	1.65E-07	-0.271793739	0.863724384	0.020870895	6.933458221	6.973401394	6.993032067	6.993873826	7.069374946	7.031584013	6.959352813	6.920203897	6.961000876	6.919184021	6.928812246	6.956428946	6.719025612	6.677346936	6.730818902	6.750266689	6.69184471	6.739121211	6.716861698	6.690514389	6.677003915	6.953707665	7.077263136	6.931205658	3384	4465	4426	4057	4042	4297	4101	3366	3433	3813	3490
CSGALNACT2	0.325191367	-0.103474327	0.180152615	-0.108840763	2.21E-12	-0.740286588	9.76E-16	-1.078074513	3.44E-24	-2.765828038	7.62E-15	-0.970249834	0.809296473	-0.03693147	5.165298452	5.281115264	5.193068698	5.100401546	5.126056452	5.10194512	5.122258685	5.11973979	5.070354112	4.503978276	4.438570199	4.475162148	4.202373605	4.081147246	4.120638322	2.465531265	2.474670092	2.40094815	4.362459495	4.133966038	4.233206368	5.14412806	5.171050964	5.212835558	993	1381	1271	1092	1051	1128	1147	966	926	714	621
RASGEF1A	0.149105735	-0.201902427	0.533376892	-0.088786773	0.085806348	-0.147816948	0.870938116	-0.015097831	5.65E-19	-2.154372743	0.740415313	-0.02932383	0.843207175	0.045867776	4.591101795	4.719413043	4.678867093	4.486761561	4.396272901	4.499053275	4.584980571	4.584615988	4.552238357	4.413538684	4.646146908	4.484146902	4.762024165	4.534315334	4.647231331	2.42138857	2.458639295	2.64814223	4.720947354	4.676638715	4.504088223	4.626789639	4.715190535	4.783857621	667	936	890	714	633	743	791	667	646	671	717
TSPAN14	0.012102934	-0.148146544	0.000636348	-0.181192404	4.39E-12	-0.481506559	2.58E-07	-0.259518132	3.52E-28	-2.72532891	3.42E-15	-0.666240116	0.985640344	0.002811246	7.056728876	7.085353239	7.00882914	6.927112308	6.87514594	6.904269488	6.856406476	6.869871404	6.881120553	6.556765384	6.610254743	6.53914181	6.816970649	6.748839641	6.806737274	4.449902213	4.282448445	4.242815912	6.407106374	6.39398414	6.351393235	7.065335439	7.037865997	7.056265611	3686	4825	4475	3874	3532	3934	3818	3250	3248	2966	2798
LOC100928151	0.854294835	-0.221637198	0.901992485	-0.118262569	0.312418677	-0.47212229	0.786392222	-0.125313342	0.000243111	-1.811124999	0.452488448	-0.332310564	0.85392361	0.210220363	-0.487163855	0.018929413	0.604408275	-0.46196278	0.121048587	-0.203692029	0.118756042	-0.202344787	-0.148193145	-0.746725096	-0.525314056	-0.025302403	-0.007997744	0.168912329	-0.40989235	-1.459244278	-0.727999752	-3.120168901	-0.704359106	0.086103675	-0.263627426	-0.08008782	0.53677337	0.303220553	19	36	53	23	32	28	35	24	25	18	20
LOC111718569	0.975001626	-0.043176409	0.617573831	0.320975295	0.807675488	0.108895786	0.870037882	-0.070709489	2.07E-07	-4.371913034	0.432402602	0.291430177	0.816090075	0.232405991	-0.636921801	-0.086890907	0.074319367	-0.326266924	-0.530254634	0.066459018	0.165633081	-0.144115218	0.291175258	0.109034036	-0.455913826	0.024817298	-0.468145341	-0.227524886	-0.171836108	-6.64385619	-2.912207609	-4.265233695	0.202073717	-0.266239636	0.296341665	-0.08008782	0.261347325	-0.136183037	18	33	36	25	21	34	37	25	33	34	21
GHITM	0.753680343	0.03397016	0.689582683	0.031225	0.169456845	-0.059521101	0.302311936	0.043934457	4.18E-15	-0.571216758	3.02E-06	-0.228084856	0.655633583	-0.044081394	7.072271289	7.103132854	7.034779186	7.144203229	7.116067218	7.05194658	7.068218282	7.090920904	7.144716955	7.038975583	7.016125016	6.976465097	7.146411722	7.140672119	7.055102302	6.555647909	6.489102797	6.451974771	6.836427177	6.844063198	6.845468514	7.037536065	6.990840727	7.049616835	3726	4884	4557	4503	4174	4359	4423	3789	3899	4143	3707
HEXA	0.513608504	-0.056046	0.089484364	-0.095362401	9.27E-08	-0.287160378	0.144369645	0.0599819	1.20E-11	-0.393374732	0.063262874	-0.075543288	0.471194095	-0.064899408	7.624658223	7.530777799	7.534684665	7.510478231	7.472083216	7.539839901	7.455397519	7.519975097	7.429167424	7.258811161	7.311220982	7.258915207	7.643809656	7.618752538	7.608058213	7.114478911	7.237467703	7.158302585	7.4768635	7.500364431	7.486683555	7.524737679	7.450204268	7.520943615	5465	6570	6443	5804	5343	6113	5784	5101	4749	4825	4549
CELF6	0.812688444	-0.249011246	0.763429323	-0.228417582	0.665153094	0.176549977	0.799451196	-0.105319819	0.000425399	-1.440221848	0.489734755	-0.272792762	0.824844916	-0.234060744	0.466424703	-0.142861663	-0.027759477	-0.144014548	0.022460163	-0.327713276	-0.085652136	-0.034265318	-0.267097816	0.15441964	0.755126192	-0.07722614	-0.058105798	0.332583561	-0.285959641	-0.705234964	-2.363907576	-0.9022545	-0.025247446	-0.385025889	-0.101985544	0.171206919	-0.603126062	0.025615931	38	32	34	29	30	26	31	27	23	35	48
PARP6	0.886987059	-0.027204639	0.890115679	0.020373548	0.043416338	0.129973181	0.001830007	0.200685697	6.71E-07	0.320509522	1.16E-12	0.700877385	0.829295596	-0.038881577	4.995953843	4.899920859	4.994185932	5.021502087	4.939393289	4.847980381	4.89596909	5.060615812	4.994842644	5.079934462	5.116677369	5.083748065	5.131079679	5.221845122	5.139695399	5.302937795	5.262204396	5.288126584	5.667400672	5.680984205	5.645236028	4.971129746	4.836548259	4.966030769	883	1061	1107	1034	923	946	981	927	878	1065	994
PKM	0.987001325	0.002889668	0.980949833	0.003359721	2.30E-11	0.497419176	7.01E-15	0.692459189	0.502307587	0.027850546	0.969013467	-0.002205731	0.51287477	-0.069942043	8.926607595	9.08441684	8.963527023	9.00005657	8.970800647	9.011945812	8.976006392	8.972561873	9.035626048	9.495116732	9.497091849	9.474181364	9.663517312	9.698309095	9.689711297	9.035719662	8.982875861	9.03945116	8.972889718	8.974286516	9.020289376	9.048579601	8.801204777	8.914531376	13474	19287	17348	16300	15099	16958	16595	13961	14462	22735	20699
GRAMD2A	0.699130597	0.257701462	0.983165125	-0.017473206	0.89288791	0.046043644	0.606439492	0.149411524	7.59E-08	-2.573259013	0.805344966	0.073628194	0.770679872	0.203725264	0.572593886	1.180922152	0.498222825	1.085556353	1.065720523	0.874947882	0.906672781	0.597878607	0.692680575	0.904016425	0.997070336	0.484859371	1.057128147	1.001494943	0.644202755	-2.890791898	-1.481748021	-1.083006875	0.838028355	0.937979205	0.698718191	1.06901477	0.827727393	0.966308259	41	80	49	67	63	60	61	42	44	59	57
SENP8	0.998532079	-0.000896505	0.233112127	0.13821115	0.343158361	0.080225916	0.687657653	0.034918347	4.81E-09	-0.576763366	0.308348161	-0.083417511	0.988857726	-0.004544736	4.20749764	4.119935797	4.098230653	4.118770708	4.161639039	4.143817975	4.229953103	4.31046676	4.301130216	4.090612804	4.261878254	4.315701227	4.15092017	4.19722291	4.183636607	3.556402195	3.697097649	3.442018955	4.105667959	4.053456872	4.018497105	4.111866056	4.159869827	4.141473511	511	617	595	553	538	580	618	551	543	536	549
LOC111718578	0.498681871	0.296012438	0.086989023	0.480564471	0.000123609	0.831805804	0.020950427	0.476507769	6.20E-10	-3.60274838	0.835759457	-0.050271136	0.423336663	0.371765795	2.486003391	3.158883013	3.187148725	3.169247299	3.346907638	3.196209293	3.428676043	3.459404318	3.378137329	3.890564451	3.787524201	3.641581722	3.280797198	3.384473009	3.588313496	0.401313456	-2.087967192	-0.27042038	3.131567819	2.913567918	2.632010202	3.171527198	3.568026917	3.199942158	155	317	316	286	306	301	354	305	286	467	395
MYO9A	0.373202243	0.138353543	0.167259393	0.1592641	5.70E-08	0.555405516	0.009529488	0.211868649	5.78E-18	-1.688010373	0.106656389	-0.133014153	0.516615507	0.116185841	6.388672815	6.64707336	6.734574568	6.66791621	6.821636358	6.69362297	6.806438471	6.700458484	6.738903289	7.113764547	7.128419638	7.192288416	6.811748682	6.791677937	6.800196992	4.953662004	4.794520274	4.957541127	6.51949708	6.483590643	6.366437695	6.572798832	6.882708092	6.661028187	2320	3560	3700	3237	3404	3400	3688	2890	2943	4363	4008
NR2E3	0.973758144	-0.01158631	0.700763654	-0.072974486	7.23E-08	-0.787752611	4.33E-10	-1.060042732	4.52E-13	-1.2111529	2.68E-08	-0.802374575	0.950979478	-0.020477103	4.303130876	4.494821095	4.398011618	4.45178708	4.42791337	4.280185482	4.384083367	4.346453792	4.245202752	3.666097434	3.563516354	3.600858037	3.442696228	3.200660733	3.370163884	3.300230007	3.013762365	3.251553257	3.861230977	3.440100207	3.490004668	4.49018511	4.385465711	4.257340503	546	801	732	696	648	638	688	565	522	400	338
AP3B2	0.478639869	-1.294167687	0.483484083	-1.01265449	0.557793168	0.477631315	0.457355296	0.563680431	0.669229682	0.266958004	0.790797129	-0.227559856	0.787936946	0.516342542	-3.637690644	-3.614267856	-2.700466125	-6.64385619	-3.61113817	-4.449656736	-4.446621687	-4.448591515	-4.451813675	-3.140459182	-1.652159624	-3.653400965	-3.160467288	-2.483421697	-2.483655566	-2.341944839	-3.807499359	-2.67103501	-3.176326583	-3.723206205	-3.720911132	-2.145605234	-3.08247723	-3.083253662	2	2	5	0	2	1	1	1	1	3	9
CPEB1	0.373202243	-0.121667045	0.541909083	-0.073992469	1.27E-06	-0.438660915	0.00010266	-0.307953254	1.04E-15	0.886800975	0.000496098	0.245880303	0.823226662	-0.043745401	5.052091803	4.955952975	4.871948066	4.840458943	4.90175318	4.774477538	4.802660294	5.013427668	4.843428055	4.547157209	4.494427005	4.523899903	4.666903184	4.637728293	4.653050251	5.828007553	5.906356227	5.807930061	5.273564513	5.110412787	5.236606709	4.913703334	4.924730076	4.911856337	918	1102	1017	912	899	899	920	897	791	736	645
LOC105749025	0.804427174	0.321485539	0.732121787	0.317535698	0.728515597	0.197843788	0.713564449	0.194935333	0.001552838	1.222264	0.00605012	1.180202633	0.466812865	0.724845967	-1.467082206	-1.184601651	-0.13761469	-0.968044467	-0.387850392	-0.46340732	-1.305933374	-0.263023809	-0.267097816	-0.380268684	-1.3709211	-0.435454116	-0.94561128	-0.775991146	-0.476094099	0.331470206	-0.071277042	0.683608307	0.398404333	0.214221269	0.175387364	-0.384583612	-0.3838677	0.171085081	10	15	31	16	23	23	13	23	23	24	11
RPS17	0.75936941	-0.054959512	0.517944324	-0.075054609	0.184126258	-0.094719013	0.46098511	0.052711893	4.34E-27	2.67338601	3.58E-18	1.372207014	0.38927468	-0.13252438	8.47079313	8.298465669	8.245303226	8.303198349	8.242537554	8.304837021	8.309208841	8.245893384	8.235290741	8.220764995	8.315833782	8.194464737	8.408637488	8.364189224	8.40086537	11.04449382	11.03413844	10.95685536	9.546272431	9.801607053	9.783222434	8.212968179	8.143394151	8.26154901	9824	11186	10545	10056	9114	10387	10453	8437	8304	9399	9127
LOC100935335	0.967575452	-0.030259088	0.451899075	-0.279618994	0.07269239	-0.424740461	0.009007715	0.521337765	5.68E-06	-1.122820321	0.615964138	-0.11519241	0.898864297	-0.08706947	1.17693796	1.086716622	0.91070457	1.036041829	1.040750454	1.009174913	0.821413985	0.789331662	0.724195379	0.543647442	0.867691534	0.484859371	1.663161954	1.701034404	1.383706156	-0.358857384	-0.010508203	0.194223121	0.725476414	1.187321678	0.915650281	1.16478637	0.705592986	1.043922091	62	75	65	65	62	66	58	48	45	46	52
LOC100913627	0.256281718	0.529690329	0.175064705	0.511545602	7.04E-08	1.629350794	1.29E-12	2.589069937	0.008991579	-0.69517088	2.25E-06	1.313828818	0.916158754	-0.09901711	0.391040149	0.296522396	0.604408275	1.133427734	0.936310048	0.817553435	1.063417748	0.984666061	0.785231997	2.242482577	1.903887722	2.050888952	3.063681715	2.983817417	3.032008225	-0.358857384	-0.071277042	-0.345428934	1.860879537	2.041740575	1.347558998	0.385154989	0.261347325	0.344706627	36	43	53	69	57	58	68	55	47	149	107
LOC100913892	0.754680905	-0.037845486	0.723587171	-0.031553631	2.11E-09	-0.402620255	3.25E-07	-0.295197065	2.55E-25	-1.943399297	6.70E-11	-0.467238194	0.575013746	0.058181078	7.601331103	7.759335317	7.753624376	7.66046089	7.688238334	7.651317244	7.643345181	7.670534589	7.704930207	7.320775879	7.301546371	7.283248433	7.402035286	7.408915611	7.416956325	5.670150075	5.766313663	5.847407612	7.302698216	7.231784783	7.17782366	7.73070797	7.813647169	7.743728697	5377	7698	7500	6441	6207	6603	6589	5662	5749	5036	4519
ZNF488	0.967575452	-0.06798355	0.719363645	-0.343597074	0.14500258	-0.803575812	0.132978083	-0.805412222	0.001372708	-1.695873028	0.835559136	-0.108919263	0.834495671	-0.287810775	-0.804045271	-0.777785671	-1.179416584	-1.30829137	-0.688270189	-0.969480526	-1.439874329	-0.611859813	-1.758469391	-1.361611947	-2.214626204	-1.632064827	-1.664170542	-2.021232069	-1.524576356	-2.341944839	-3.807499359	-1.621355331	-1.681040998	-0.51447726	-0.897774166	-0.771027339	-1.433696955	-1.434522341	16	20	15	13	18	17	12	18	8	12	6
FRMPD2	0.986260875	0.050202394	0.737894452	-0.549903437	0.695046049	0.347678848	0.151454144	1.030728235	0.686620441	0.260537804	0.793371185	0.220804421	0.827350663	-0.511934107	-3.637690644	-3.089433114	-2.700466125	-3.090499613	-3.086170386	-3.091839517	-2.401255928	-4.448591515	-4.451813675	-3.663175281	-2.464329529	-2.194840193	-1.664170542	-2.483421697	-2.021469736	-2.890791898	-2.363907576	-3.120168901	-1.681040998	-4.544245917	-2.517889637	-3.083141151	-3.607595261	-4.442318461	2	4	5	3	3	4	6	1	1	2	5
MAPK8	0.521868307	-0.13495742	0.822119579	0.046373659	0.892784631	0.016341591	0.000328412	0.355964312	1.00E-15	-1.72505498	0.000714357	-0.361425528	0.894449929	0.039838871	4.182564903	4.311733678	4.436856253	4.109824275	4.204428551	4.209434906	4.343885799	4.346453792	4.377443379	4.380496086	4.327318725	4.269677355	4.697425658	4.61802701	4.681797927	2.845529455	2.606612936	2.299967752	3.877783489	4.081729044	3.883424949	4.318606167	4.241802546	4.4877494	503	705	752	549	554	607	669	565	572	656	575
WDFY4	0.507030406	1.354524738	0.989442037	-0.043274314	0.042946385	1.937785551	0.119901577	1.511036336	0.785354752	0.248065536	0.04126001	1.896021148	0.932718664	0.305066562	-6.64385619	-3.614267856	-2.397416388	-2.70651581	-2.399064228	-2.707884881	-3.08828758	-3.090592737	-6.64385619	-1.495412902	-3.149169521	-1.350711614	-3.160467288	-2.483421697	-1.671974954	-3.787572592	-2.912207609	-4.265233695	-2.492495551	-1.562373434	-2.056266522	-4.442222256	-2.395241379	-4.442318461	0	3	6	5	5	5	4	3	0	11	3
LRRC18	0.621616274	0.171743232	0.804685846	0.078386376	0.589250262	-0.095408107	0.489022307	-0.114463223	1.03E-08	-1.184819092	0.557825616	-0.095951649	0.924383475	0.047467773	2.353278145	2.329421185	2.61431923	2.547297467	2.488805493	2.774173694	2.36119891	2.582112862	2.586594948	2.438682816	2.168478815	2.403242602	2.434993997	2.294480735	2.222998073	1.484323186	0.951988954	1.315123203	2.52238049	2.163135701	2.325899971	2.445197075	2.547186588	2.445074371	141	178	212	186	169	224	169	166	165	170	128
LOC100931696	0.936199326	-0.022365768	0.531970662	-0.095260722	0.019890428	-0.216667554	0.090363493	0.145799133	0.111709276	0.114203688	0.141233407	-0.130172806	0.924440805	-0.027158272	4.554861143	4.467044012	4.448783795	4.541014863	4.496090975	4.367760849	4.420777786	4.341367422	4.423767272	4.226977544	4.363765115	4.230169767	4.593744028	4.682045554	4.633561877	4.44163839	4.710146579	4.663254082	4.304868633	4.430669282	4.344928919	4.5884449	4.424706611	4.377139818	651	785	758	741	679	678	706	563	591	590	589
ERCC6	0.701460505	0.129474855	0.199729781	0.24583299	0.01188825	0.339287146	0.086819917	0.227668091	5.57E-15	-3.446195242	0.367494084	-0.127869488	0.358558681	0.270862457	4.122656068	4.75813093	4.7992783	4.696501499	4.728851938	4.636083859	4.751721631	4.917573928	4.741235173	4.960444157	4.837979936	4.892851541	4.81692014	4.728720891	4.810598959	1.289347744	0.549561034	1.508565439	4.543502646	4.260553114	4.487246507	4.811984812	4.863573312	4.810011789	482	961	967	825	798	817	887	840	737	981	819
C1H10orf53	0.812590263	-0.431995617	0.703220859	-0.481658842	0.38228462	-0.640539657	0.525286587	-0.443498284	0.002937258	1.392996288	0.560888163	0.357931492	0.984764274	0.045101907	-0.487163855	-1.307154468	-0.961699574	-1.185740903	-1.437623216	-1.443651408	-1.587535084	-1.442325533	-1.189870001	-2.455299725	-1.135664949	-1.115375293	-1.516747063	-1.050814992	-1.524576356	1.106285622	-0.502036303	0.910101605	-0.18109568	-0.733439004	-0.730838943	-0.862496386	-1.064207179	-0.685134377	19	14	18	14	11	12	11	10	12	5	13
OGDHL	0.254387444	0.104680236	4.99E-06	0.32699438	5.19E-07	0.316284641	1.48E-08	0.376040212	2.01E-08	-0.34532967	1.85E-06	0.283220093	0.720947786	-0.046754743	6.230755391	6.268914327	6.259396362	6.350461131	6.372807154	6.349629407	6.6196765	6.556997625	6.563258447	6.563615826	6.612780654	6.531036117	6.625894345	6.605631433	6.655521675	5.992610867	5.781966019	5.949975627	6.592513707	6.53203567	6.484644175	6.212763956	6.199415958	6.206325051	2079	2739	2662	2597	2494	2679	3241	2617	2606	2980	2803
PARG	0.830729993	0.029203178	0.424688125	0.061684378	0.685671069	0.022488128	0.950809396	0.003436857	4.01E-22	-1.384040172	4.44E-06	-0.256599294	0.363946808	0.096915418	7.389494878	7.601150102	7.581211458	7.583653182	7.534902446	7.539839901	7.558617476	7.605992606	7.591226493	7.532988552	7.515086167	7.590412179	7.538425016	7.493521189	7.54920921	6.094078573	6.171483077	6.153091307	7.266701104	7.281994215	7.252294799	7.64948622	7.65897977	7.553099418	4643	6899	6655	6106	5581	6112	6213	5414	5314	5835	5239
TIMM23B	0.911461203	-0.018145134	0.780722695	0.030016083	1.09E-05	-0.281253975	3.54E-09	-0.451447141	2.40E-13	0.565177025	0.616910419	-0.028414806	0.735622435	-0.04562781	6.298720517	6.149481279	6.078533155	6.1871102	6.112431291	6.174259362	6.195187328	6.17918999	6.243952772	5.915600921	5.853191812	5.916036564	5.70749431	5.75665229	5.709708301	6.747196519	6.726287045	6.750984905	6.090911054	6.138069144	6.213558345	6.126188303	6.081596176	6.183641567	2180	2522	2348	2319	2082	2372	2414	2014	2088	1902	1656
NCOA4	1.04E-06	0.487960825	0.217797374	0.11320898	0.59451304	-0.038302488	0.001274692	0.210145071	1.80E-23	-2.458138498	0.615475135	0.033800522	0.981638923	-0.005555146	7.043327183	7.172137971	7.161223822	7.632623098	7.632662215	7.57462988	7.221674839	7.246961254	7.246912152	7.093881396	7.047831452	7.119554899	7.352549383	7.319342634	7.334566185	4.602251263	4.499085781	4.903898588	7.019497978	7.230522666	7.226205023	7.155890965	7.081489659	7.121866477	3652	5124	4974	6317	5972	6262	4919	4221	4185	4303	3790
SYT15	0.862110314	-0.083707796	0.917901898	0.038974264	0.038641759	-0.369823706	0.625908083	0.084553491	0.002161446	-0.461757019	0.149296355	0.22504196	0.657057508	-0.178193295	2.476917483	2.200407247	2.038975206	2.232595081	1.972695432	2.263730866	2.084565396	2.378683154	2.374567536	2.075562628	1.822428482	1.711585737	2.398304294	2.314203978	2.264133685	1.766044457	1.88568573	1.688541031	2.505437128	2.332702757	2.56135414	2.173127526	1.793995033	2.218348637	154	163	142	149	118	157	140	144	143	132	101
FAM35A	0.909352125	-0.034415511	0.582292277	0.093455453	0.021749648	0.223714131	0.000543043	0.340542029	2.55E-11	-0.964675815	0.466774552	-0.074607752	0.750291658	-0.080601149	4.063189927	3.995830969	3.879507902	3.822827812	4.044055942	3.970342145	3.987329414	4.121638829	4.11157181	4.245447159	4.168818982	4.19776576	4.356159477	4.297237162	4.309324663	2.950211609	3.218022946	2.875720579	3.976375672	3.989236249	3.752120273	3.989684096	3.820597475	3.887987274	463	566	511	450	496	514	522	484	476	597	515
GLUD1	0.1003486	0.165387314	0.000376634	0.291425153	5.95E-18	1.265544282	6.17E-21	1.62103837	2.75E-20	-1.578841287	5.43E-10	0.542454803	0.759244333	0.050137061	7.199928278	7.331780744	7.344446926	7.467351821	7.4324355	7.471712398	7.601603233	7.583282121	7.564815011	8.552815524	8.56298698	8.556301384	8.909920994	8.910635804	8.918060244	5.897126212	5.457013596	5.787778658	7.828083417	7.830109902	7.844579536	7.346017329	7.328754025	7.350993088	4071	5724	5647	5634	5198	5831	6401	5330	5217	11831	10833
ADIRF	0.801256066	0.719515669	0.601483168	0.951950771	0.146504029	1.476671003	0.012286143	2.336519473	1.42E-05	3.834489396	0.016368659	2.222000305	0.860842879	0.552146387	-2.427738523	-2.402441822	-6.64385619	-2.403545926	-3.086170386	-3.091839517	-3.613169065	-3.090592737	-1.189870001	-1.239173815	-2.766489165	-2.194840193	-0.768311729	-1.39060988	-1.390851108	0.467931037	-0.27063905	0.827142505	-1.39997015	-1.193728192	-1.303879329	-1.932361194	-3.607595261	-3.608340137	5	6	0	6	3	3	2	3	12	13	4
CPN1	0.941943413	0.115123147	0.99779246	0.005371883	0.666575621	0.24022152	0.853642151	-0.10536576	0.005589722	-1.451924229	0.871770857	0.087880741	0.681852576	-0.532509508	-0.993096357	-1.75326035	-0.772571024	-1.589880185	-0.963405217	-0.613201905	-1.439874329	-1.185840383	-0.874539472	-0.588810901	-0.842060482	-1.350711614	-1.516747063	-1.155432925	-1.15567513	-3.787572592	-2.087967192	-1.932229253	-1.277615442	-1.306457973	-0.65409714	-1.177881635	-1.581376236	-2.396045048	14	10	20	10	15	21	12	12	15	21	16
DNMBP	0.390202142	0.087614786	0.521080205	0.057760264	0.000906679	0.184443101	0.980028965	0.001560921	1.60E-22	-1.746889182	0.000265755	-0.20928164	0.30953769	0.120135526	5.859041811	5.912608393	5.976762777	5.952888351	5.993034118	6.064443812	6.036364689	5.930943423	5.953657782	6.066426328	6.052413285	6.182761208	5.923809366	5.912767225	5.915750128	4.100410167	4.201279305	4.205529707	5.737096253	5.693862996	5.689161238	6.014935561	6.09686069	5.99622073	1607	2140	2188	1972	1917	2198	2163	1695	1708	2111	1901
ABCC2	0.86865548	-0.194678342	0.682304089	-0.313515314	0.635529803	-0.216749431	0.062832073	-0.827920268	0.731321713	-0.109110082	0.542432241	-0.255625338	0.918084112	0.126767743	-0.169285853	-0.46081307	0.122772143	0.067909763	-0.774280832	-0.393965532	-0.532535029	-0.779031485	-0.148193145	-0.446488971	-0.525314056	-0.187040345	-0.94561128	-1.524335759	-0.545480401	-0.610537986	0.076099537	-0.27042038	-0.554708687	0.172766818	-0.897774166	-0.136061458	0.53677337	-0.527113499	24	25	38	33	17	25	23	16	25	23	20
CUTC	0.804122692	-0.059904506	0.52819735	-0.096158934	0.754952024	-0.032618843	0.000910938	-0.319218613	1.11E-07	0.475522177	0.000760752	0.292651647	0.991573687	0.003726561	4.26140779	4.166735154	4.076869574	4.216466096	3.992900073	4.117306825	3.970926732	4.162587404	4.084508089	4.189313458	4.141089566	4.078252084	3.871970436	3.816555716	3.860566482	4.573545696	4.664287866	4.697521847	4.397320228	4.443798621	4.543316538	4.243821477	4.038634328	4.235451127	531	638	586	592	479	570	516	497	467	574	505
LOC100925550	0.527008848	0.095394503	0.995626988	0.001296711	0.000675824	-0.273517886	1.82E-05	-0.367003788	5.54E-21	-2.545080371	1.80E-07	-0.497255586	0.93276857	0.020384335	4.42624268	4.421939733	4.434458865	4.479834165	4.51434514	4.574618322	4.507490384	4.47044384	4.308945764	4.150639665	4.152245371	4.159017603	4.134282929	4.010368794	4.037071691	1.712099146	1.88568573	2.052204985	3.973298238	3.883997293	3.934017313	4.452727298	4.377987719	4.512988921	595	761	751	710	688	782	749	616	546	559	509
ENTPD7	0.408611558	0.089113743	0.699592584	-0.04077175	5.56E-05	-0.257695331	0.011281589	-0.144383806	3.28E-24	-2.417165955	3.55E-12	-0.677517676	0.923947936	0.01726249	6.053403218	6.196756948	6.274889239	6.261703277	6.302332736	6.226872738	6.193774499	6.134312033	6.073201997	5.888156464	5.940237782	5.92183456	6.016752644	6.087687945	5.98582071	3.869383021	3.703913668	3.699244548	5.517015023	5.532191558	5.441746309	6.192312636	6.207876389	6.175042459	1839	2606	2691	2442	2375	2460	2412	1952	1855	1866	1759
SLC25A28	0.850336064	-0.041644771	0.744869369	-0.048995082	1.33E-05	-0.407784449	0.001159816	-0.268465117	2.89E-16	1.016125626	9.56E-05	0.307950941	0.816714345	-0.048921851	5.041345814	4.983990439	4.936056982	4.931281639	4.942766917	4.963281243	4.871435219	5.066792539	4.877113383	4.559862848	4.622276889	4.556210625	4.802952179	4.585934426	4.768334445	6.006216958	6.0621224	5.942604834	5.338385516	5.189187596	5.359689276	4.903327644	4.879548639	5.032595201	912	1124	1064	971	925	1025	964	931	810	743	705
GOT1	9.82E-05	0.205871536	1.13E-13	0.586921895	1.73E-22	1.186071168	1.51E-26	1.719115439	2.13E-07	-0.212879105	1.56E-17	0.707574874	0.471194095	-0.057804183	9.810803922	9.745983186	9.732078834	9.989208529	9.938039994	9.979539072	10.39516819	10.34559676	10.30928472	10.94563772	10.97888305	10.92279198	11.4712132	11.48502483	11.49032341	9.581054062	9.477613443	9.592459746	10.4709405	10.4847965	10.45620593	9.734686006	9.649704932	9.731389673	24869	30509	29555	32356	29521	33163	44382	36162	34965	62137	57811
CNNM1	0.98905878	-0.034755471	0.706213055	0.481399456	0.579432181	0.419795179	0.541083159	0.43577683	0.008833325	-2.120168765	0.904410366	-0.097519133	0.811373668	0.438890673	-1.467082206	-1.307154468	-2.147106206	-2.403545926	-1.181116705	-1.443651408	-0.965673901	-0.535018172	-1.944158124	-1.361611947	-1.24850301	-1.010694403	-0.94561128	-1.671735124	-0.953516176	-2.341944839	-6.64385619	-2.184293541	-1.845194889	-1.089172106	-2.268692957	-1.434402734	-0.959448375	-1.178001783	10	14	8	6	13	12	16	19	7	12	12
HPS1	0.914487352	-0.016505925	0.980949833	-0.00342913	0.000443324	-0.192704705	0.048174358	-0.099809325	7.61E-22	-1.442348337	1.22E-06	-0.292897811	0.554890904	0.065251901	6.447414266	6.419624543	6.463065368	6.401452107	6.445954651	6.433206079	6.476547494	6.434568852	6.408789419	6.202290405	6.278597558	6.271064302	6.314378828	6.363877055	6.352348027	5.031894887	5.008756877	4.962408602	6.288313536	6.071253151	6.093503596	6.476932569	6.557062837	6.491890563	2416	3041	3066	2691	2623	2838	2935	2404	2341	2319	2223
PYROXD2	0.801256066	-0.28920814	0.956988433	-0.053874498	0.080806624	0.653474378	0.122280757	0.572847036	0.028437295	-0.824498634	0.430916227	0.310100687	0.95571336	0.07390252	-0.227503736	-0.391369579	-0.319876674	0.017775163	-0.865746177	-0.969480526	0.020169124	0.067808939	-1.189870001	0.013740963	0.313424789	0.715983924	0.219349119	0.644448894	-0.066082216	-1.033530881	-0.727999752	-1.621355331	0.023172683	-0.104601122	0.08872277	-0.384583612	-0.135344048	-0.194416247	23	27	28	32	16	17	33	29	12	31	35
LOC100927888	0.718661297	-0.988581489	0.760832677	0.556676559	0.039502407	1.737769092	0.009974039	2.095824578	0.043997827	-2.087025899	0.432472904	0.728553474	0.783217304	-0.764057086	-2.427738523	-3.614267856	-4.443451198	-6.64385619	-4.444812078	-3.091839517	-1.937770019	-3.090592737	-3.618997678	-2.205512839	-1.24850301	-1.484540403	-1.516747063	-1.268234609	-1.051057583	-6.64385619	-6.64385619	-3.120168901	-2.794268162	-2.05880044	-3.200794584	-4.442222256	-6.64385619	-2.396045048	5	3	1	0	1	4	8	3	2	6	12
R3HCC1L	0.737649103	0.072577636	0.80576016	0.043328389	0.047362344	0.168799819	0.727863119	-0.032771717	7.89E-16	-1.442343638	0.043810713	-0.174084771	0.787497851	0.060291577	3.79363546	3.8986722	3.897025988	4.007567986	3.905697255	3.892573622	3.892975332	3.904320276	3.920747124	3.95930993	4.054552459	4.081215789	3.868621518	3.731100174	3.890430401	2.544825796	2.346958054	2.371974621	3.817284007	3.601114504	3.649889113	3.96661513	3.842496858	3.959832821	384	530	518	512	451	488	489	416	417	490	476
CRTAC1	0.967004539	0.054806065	0.842401519	0.157867362	0.160765828	0.50125787	0.000682212	1.13819279	0.817100343	-0.07042943	0.795262251	0.103282861	0.813107859	-0.253133692	0.42922475	-0.033010737	-0.386133598	-0.144014548	0.167926307	0.161785192	-0.031771479	0.416302116	0.112174186	0.509123403	0.313424789	0.715983924	1.446671278	1.162481538	0.847341546	-0.144629879	-0.010508203	-0.004198698	0.434656541	0.636348406	-0.730838943	-0.526992341	-0.193577642	-0.026326657	37	34	26	28	33	36	32	37	30	44	35
SFRP5	0.572805083	-0.343868854	0.545783849	-0.283875718	0.098546885	-0.479547163	0.00011683	-1.459951663	0.23544785	0.240444443	0.831608436	0.059290095	0.97802304	0.026183459	1.550515967	0.729553919	1.139869506	0.63170538	1.065720523	0.69542414	0.339249077	1.010531075	1.220446213	0.956208471	0.144950282	0.888320884	-0.007997744	-0.346351047	-0.618373185	1.451775078	1.338155247	1.374758946	1.277901601	1.101554835	1.230998581	1.232660849	1.255316475	1.018511943	81	58	76	49	63	53	41	56	64	61	31
ZFYVE27	0.401133995	-0.064516071	0.044634893	-0.105545591	6.72E-07	-0.245193103	2.08E-07	-0.257144791	5.65E-08	-0.245510562	0.743463583	0.013825244	0.54479188	-0.053103667	7.160393053	7.168908681	7.115937751	7.097448491	7.068217016	7.086144558	7.023188877	7.079892756	7.025665228	6.891389487	6.930838053	6.887416732	6.882360233	6.923923957	6.867642954	6.870828987	6.880896484	6.957680459	7.173576997	7.175835736	7.137578082	7.132761989	7.024357807	7.128933461	3961	5112	4820	4359	4038	4463	4287	3760	3590	3740	3495
AVPI1	0.697920442	-0.036795362	0.031870353	-0.1080643	8.06E-05	-0.168415326	1.83E-12	-0.454410942	4.54E-07	0.207185463	0.158264115	-0.053654686	0.13737235	-0.126943605	7.98758339	7.934782447	7.878147677	7.893996117	7.862225524	7.934263037	7.804061002	7.823594881	7.84903143	7.77718242	7.760355115	7.758131409	7.465204774	7.484845411	7.487585889	8.12951064	8.161256707	8.131706171	7.84522883	7.886490668	7.908042207	7.858167631	7.728006064	7.833893057	7028	8693	8176	7572	7002	8035	7365	6296	6353	6911	6210
PI4K2A	0.445377731	-0.073834578	0.197199955	-0.089633683	0.102584913	-0.08066701	0.579487178	-0.02833733	2.96E-22	-1.435428444	0.0098705	-0.124454474	0.943644146	-0.011231469	6.369162503	6.379832472	6.461888751	6.364319499	6.301018973	6.32345335	6.326691004	6.260254616	6.354441409	6.299560147	6.290637025	6.378568593	6.371688955	6.341225473	6.412473977	4.934158985	4.897210846	5.074557032	6.24558806	6.298441396	6.292628081	6.377366816	6.408384048	6.390923094	2289	2959	3063	2623	2373	2630	2645	2130	2255	2481	2242
MORN4	0.658975624	-0.072370078	0.036134974	-0.191664342	7.40E-07	-0.43507996	0.000542182	-0.254014783	0.000449665	-0.221803119	0.005360084	-0.193426545	0.644258967	-0.073974384	5.583413685	5.558418125	5.46381677	5.514957455	5.476115391	5.398324495	5.342255815	5.326927344	5.362149553	5.068124638	5.07478567	5.158613757	5.326814499	5.283175172	5.234591338	5.164177723	5.416092784	5.360712212	5.279805642	5.332549483	5.413052666	5.448834984	5.404879094	5.530759469	1327	1674	1534	1455	1339	1385	1337	1115	1133	1057	965
HOGA1	0.449992848	-0.113723923	0.012976036	-0.246249423	3.33E-10	-0.768409814	5.00E-11	-0.825354851	1.20E-12	0.699956274	0.195334125	-0.096229786	0.210011033	-0.207319254	5.332033007	5.192013017	5.081047498	5.03574277	5.083899251	5.14632651	5.0286817	5.003801958	4.836235066	4.510538078	4.406319157	4.384497326	4.38457414	4.383782101	4.362380101	5.90265575	5.976523024	5.827803864	5.157701348	5.025632365	5.136198345	5.037470174	4.923018242	5.024640117	1115	1299	1176	1044	1020	1163	1075	891	787	718	607
C1H10orf62	0.825814254	0.63031327	0.905144967	0.290564724	0.29686489	1.070445842	0.652437612	-0.562611445	0.388478865	-0.847773711	0.391406947	0.867065032	0.91192406	0.379325217	-3.637690644	-3.614267856	-2.397416388	-3.090499613	-2.148768653	-2.404933115	-3.613169065	-2.403642335	-2.710464979	-2.455299725	-2.001831972	-1.796410974	-6.64385619	-2.785319805	-2.483655566	-3.787572592	-6.64385619	-1.446014503	-1.39997015	-3.203195257	-2.268692957	-2.698997658	-2.144911944	-3.608340137	2	2	6	3	6	6	2	5	4	5	7
ANKRD2	0.682201964	-0.628852378	0.59264965	-0.58708203	0.29717483	-0.697950669	0.817495408	0.146914487	0.102116777	0.718421736	0.2363555	0.629388592	0.943644146	-0.13806755	-1.779073336	-1.588749503	-1.179416584	-2.403545926	-2.148768653	-1.941503631	-2.704255684	-0.968144271	-2.710464979	-1.126318728	-2.464329529	-3.130255435	-1.516747063	-1.524335759	-1.051057583	-0.705234964	-0.167517122	-1.446014503	-0.627594365	-1.089172106	-0.897774166	-1.932361194	-1.299740761	-1.746734479	8	12	15	6	6	8	5	14	4	14	5
UBTD1	0.878516672	-0.045703742	0.087594342	-0.242055503	0.54796432	-0.067270359	0.24327789	0.115985359	6.39E-12	0.846088115	4.38E-05	0.416797441	0.840253908	-0.057067192	4.029407679	3.820338311	3.769682495	3.862427264	3.733297412	3.889095399	3.738756824	3.496484181	3.660620575	3.877090355	3.819365877	3.723533413	3.959572075	4.028391596	3.982657707	4.764538381	4.738085252	4.659662237	4.304868633	4.210218891	4.358883756	3.97984253	3.673602784	3.797512841	452	501	474	463	400	486	440	313	348	463	404
MMS19	0.71310835	0.044768544	0.521340542	0.052933711	0.942099764	-0.004513287	0.231495281	0.058988689	1.37E-05	-0.21404188	0.012742192	-0.122615667	0.665149632	0.049913269	6.208971095	6.176174847	6.140884099	6.247497944	6.194673807	6.218582475	6.248555237	6.258231937	6.178626084	6.194163631	6.204171326	6.114243217	6.184381834	6.271055305	6.247920293	5.995436467	5.878008557	6.012325979	6.058607318	6.086680909	6.013424804	6.201516338	6.241917268	6.232806498	2048	2569	2452	2419	2204	2446	2506	2127	1996	2306	2112
ZDHHC16	0.180207745	-0.155700753	0.336594221	-0.102465712	0.002862334	-0.217246879	0.009041526	-0.183165573	0.013794932	-0.144751103	0.297537166	-0.071639359	0.338068693	-0.148245964	5.089829849	5.009890003	4.976167941	4.974635147	4.828872362	4.806174939	4.97211585	4.863604483	4.933812823	4.769461473	4.861959974	4.793350552	4.856340744	4.850220344	4.82097442	4.925295867	4.94113967	4.775925254	4.869037373	4.975281968	5.016585491	4.911979226	4.825594878	4.894500978	943	1144	1093	1001	855	919	1034	809	842	859	833
EXOSC1	0.961766973	0.012434752	0.775294523	0.04277965	0.000246646	-0.312002056	8.29E-09	-0.629882371	2.43E-06	0.344763181	0.674298582	-0.033692939	0.719033606	-0.067385059	5.036715774	4.797696511	4.81410804	4.861931229	4.966163973	4.860467007	5.046011032	4.872446945	4.861255174	4.510538078	4.591873028	4.612606702	4.370436762	4.220926156	4.170173414	5.262849233	5.220033047	5.203495024	4.797761768	4.852666905	4.898943003	4.852098836	4.797841976	4.798860867	909	988	977	925	940	954	1088	814	801	718	690
PGAM1	0.177780217	-0.124471874	0.052185003	-0.142580758	1.97E-05	-0.271608011	4.01E-06	-0.297907585	1.62E-13	-0.646986252	5.55E-10	-0.495556451	0.409309422	-0.102383494	8.752130062	8.801966237	8.655233443	8.641538124	8.589558246	8.604990274	8.579691976	8.588218033	8.613843897	8.518783981	8.443207079	8.432672763	8.438166296	8.45304883	8.424588574	8.161835698	8.052757146	8.054144574	8.243850131	8.237559953	8.241459824	8.801178153	8.504400156	8.596775048	11939	15858	14010	12713	11593	12790	12609	10696	10796	11555	9970
RRP12	0.012817604	0.233029503	0.041136452	0.175103113	2.67E-06	0.356630605	3.91E-07	-0.427107296	0.10726722	0.089636005	0.062148313	-0.122954433	0.338068693	0.139007156	6.108125902	6.296796194	6.409143991	6.468308576	6.503057508	6.539640149	6.478869479	6.433374211	6.425062083	6.605581839	6.625344296	6.651079412	5.82791641	5.82268919	5.879809461	6.391950595	6.329681787	6.359798974	6.185692234	6.083888105	6.173982049	6.309576488	6.54152763	6.377868504	1910	2793	2953	2818	2729	3056	2939	2402	2368	3068	2828
FRAT2	0.875351752	-0.114697742	0.536026109	-0.267229638	0.79820717	-0.074593362	0.594660494	0.133414204	0.000186406	-0.932440217	0.836883617	0.053291307	0.974891264	0.027357577	1.6985566	2.046252093	1.746036502	1.843979564	1.545631145	1.753508329	1.451728358	1.626940715	1.606011818	1.685050998	1.808393288	1.771526926	2.07706019	1.745294055	2.069018777	1.451775078	0.076099537	1.187904413	1.806584509	1.994935354	1.84729148	1.866314653	1.838263076	1.866192061	90	146	116	114	88	111	90	86	84	101	100
FRAT1	0.888012015	-0.10311345	0.181653736	-0.506874351	0.04414743	-0.546732675	0.936055585	-0.022185336	6.52E-09	-2.592082219	0.082805587	-0.443071367	0.831140456	0.140058368	1.385528787	1.086716622	1.253030221	1.036041829	1.114400364	1.266731907	0.667063191	1.010531075	0.523870893	0.930348452	0.49963527	0.65363847	1.009268871	1.365166637	1.287228516	-1.033530881	-2.087967192	-0.9022545	1.130984997	0.331883627	0.940609397	1.276198957	1.188490034	1.684247474	72	75	82	65	65	79	52	56	39	60	40
ARHGAP19	0.860174512	-0.041434724	0.987561058	0.003695383	5.30E-07	-0.5395197	5.35E-13	-1.185417592	3.63E-21	-3.38827102	2.74E-06	-0.463863682	0.368919744	0.159040007	5.524003316	5.754038268	5.846677218	5.632060304	5.689954606	5.675706847	5.633435817	5.755641452	5.743851256	5.138987505	5.133662237	5.231120212	4.497290137	4.502433442	4.565260261	2.404480516	2.346958054	2.204590739	5.431024069	5.148334145	5.153648288	5.792178697	5.995440837	5.811605082	1274	1917	2000	1579	1553	1679	1636	1501	1476	1110	1005
SLIT1	0.862505613	0.123611818	0.963324	-0.029198067	0.500469999	-0.19306496	0.003234138	-0.899827033	3.06E-07	-1.835307372	0.436623357	-0.207447697	0.702036569	0.226704312	1.060121661	0.63286362	0.91070457	1.061011503	0.908974286	1.009174913	0.934008311	0.958328853	0.627507337	0.735054816	0.840362834	0.448597804	0.415698894	-0.346351047	-0.171836108	-0.610537986	-1.056198494	-1.217457358	1.039786417	0.475181486	0.477806463	0.966430559	1.439015647	0.884280381	57	55	65	66	56	66	63	54	42	52	51
LOC105749062	0.914014	0.113015692	0.617557478	-0.328534811	0.065497502	-0.746693955	0.11414251	-0.610523444	0.000136494	-1.54739216	0.066086401	-0.709128158	0.789399861	-0.256548378	0.137910885	-0.033010737	0.671091079	0.491797538	0.167926307	0.453138763	0.255051155	-0.144115218	-0.330439225	-0.380268684	-0.525314056	-0.577791792	-0.163866089	-0.618129264	-0.285959641	-0.247770917	-2.363907576	-1.217457358	-0.18109568	-0.733439004	-0.445692184	0.21661016	-0.025486985	-0.194416247	30	34	55	44	33	45	39	25	22	24	20
LOC100921637	0.713346544	0.139706053	0.243755873	0.257607281	0.00029647	0.560674162	0.777349041	-0.049154543	1.38E-09	-1.355783618	0.22211582	0.183515328	0.266886381	0.359448104	3.14944967	3.551642552	3.470658812	3.505708833	3.581414844	3.499691139	3.730985315	3.736239094	3.473943521	3.900588077	3.887705538	4.063341543	3.295836135	3.302914967	3.421066655	1.859991619	1.83691075	2.412376577	3.469639793	3.601114504	3.646100558	3.540771338	4.057481954	3.64811259	245	416	385	361	360	371	437	370	306	470	424
PIK3AP1	0.617752943	-0.331703025	0.586106077	-0.273797848	0.252696877	-0.348289539	0.466678486	-0.215279053	3.48E-07	-2.027397075	0.232628951	-0.344283684	0.885796629	-0.123904881	0.466424703	0.417560178	0.215053183	0.116360504	0.072596357	-0.08949343	-0.085652136	0.067808939	0.291175258	-0.198099221	0.273114475	-0.025302403	-0.007997744	0.168912329	0.2931277	-2.065798542	-2.087967192	-0.793221886	-0.07534927	0.293719235	-0.153879607	0.385154989	0.125046952	0.216488289	38	47	40	34	31	30	31	29	33	27	34
TM9SF3	0.615314122	0.052569373	0.717673743	0.031659207	0.679139395	-0.021911704	0.001333215	-0.154137402	5.51E-26	-2.072623151	5.60E-11	-0.464561006	0.705854958	0.042115822	7.836830031	7.960120064	8.024798167	7.999277563	8.013063921	7.966387854	7.997854991	7.962998071	7.955144254	7.91747992	7.877578706	7.960400576	7.810157761	7.792711638	7.755753824	5.90265575	5.794260324	5.907196146	7.555876425	7.42153702	7.450485608	7.96741082	8.006428581	7.973499922	6330	8848	9051	8146	7774	8215	8424	6934	6838	7617	6736
TLL2	0.962286298	-0.078376351	0.756984003	-0.302588057	0.47935777	0.350197816	0.168761609	0.606505004	9.54E-07	-4.233067032	0.394692225	0.390313514	0.971745815	0.06165541	-1.333209161	-1.44109241	-1.583603356	-1.072790394	-1.585290731	-1.941503631	-1.587535084	-1.940193028	-1.758469391	-1.021654863	-1.031015729	-1.228250177	-0.94561128	-0.775991146	-0.776234627	-6.64385619	-3.807499359	-6.64385619	-0.78543913	-1.709650005	-0.65409714	-1.434402734	-1.299740761	-1.434522341	11	13	11	15	10	8	11	7	8	15	14
DNTT	0.639346763	0.357165418	0.990912787	-0.011448574	0.471095238	-0.28227677	0.238666808	-0.438516752	0.14848815	-0.423931904	0.289268198	0.344617454	0.93276857	-0.09828365	0.091042161	-0.777785671	-0.195847245	0.116360504	0.022460163	0.066459018	-0.532535029	-0.392620502	0.013591605	-0.316955007	-0.675011888	-0.735725376	-0.468145341	-0.775991146	-0.953516176	-0.479216367	-0.727999752	-0.9022545	0.283838968	-0.054510038	-0.051893491	-0.136061458	-0.959448375	-0.08020945	29	20	30	34	30	34	23	21	28	25	18
BLNK	0.722533418	-0.200482123	0.916304732	0.052717773	0.623312967	0.117835521	7.39E-06	0.962381936	1.54E-09	-2.390390818	0.981676879	0.005869382	0.891806167	0.089138431	1.221138707	0.985927214	1.565006538	0.931603153	0.989475133	1.245127679	0.960835517	1.310350802	1.655890923	1.192120593	1.38530391	1.549838605	2.292313922	2.304376061	2.069018777	-1.230741674	-1.253339351	-0.9022545	1.15291149	1.287822474	1.347558998	1.339137477	1.339859989	1.359398812	64	70	102	60	59	78	64	69	87	72	75
ZNF518A	0.973486009	0.010125823	0.707382917	0.060476978	0.758499171	0.030932506	0.140590184	-0.128337394	2.27E-19	-2.512921758	0.011498267	-0.220631999	0.957007936	0.015379548	4.654931479	4.83982043	4.936056982	4.807639141	4.905215878	4.745918929	4.822908233	4.977814925	4.80893737	4.85614225	4.856854843	4.807736481	4.723613169	4.583904737	4.735803148	2.267816158	2.263296114	2.360220297	4.728267925	4.550822063	4.489362505	4.782094082	4.948484889	4.743715276	697	1017	1063	891	901	881	933	876	772	912	830
CCNJ	0.919733711	-0.032090469	0.442698497	0.124572852	0.343292114	0.10043043	0.910952278	0.012787154	3.33E-15	-1.681054647	0.015595793	-0.250911809	0.423336663	0.175924393	3.843973284	4.008733022	4.020443204	3.997902284	3.96662544	3.810372933	4.05736472	4.168343464	4.019312208	4.090612804	4.152245371	3.928320235	3.934165963	3.857457338	4.117835863	2.08181617	2.346958054	2.40094815	3.754136004	3.749478256	3.615428543	4.141596371	4.219661203	4.037786535	397	571	564	508	470	460	548	499	447	536	509
CC2D2B	0.982033977	-0.034604224	0.90816147	-0.112791103	0.389461092	0.359327067	0.780428234	0.124749991	8.88E-05	-2.076064804	0.684881111	0.172580004	0.949412819	-0.089361098	-0.007526361	-0.201091809	-0.081641709	0.208637854	-0.139335085	-0.46340732	-0.141623418	0.20853694	-0.697082435	0.610311686	-0.326391081	0.520231819	-0.537537152	0.332583561	0.2931277	-2.341944839	-2.912207609	-1.217457358	-0.025247446	0.172766818	0.08872277	-0.771027339	0.345548257	-0.136183037	27	31	33	36	27	24	29	32	17	48	23
ENTPD1	0.432805677	0.789559961	0.860782687	-0.22430913	0.695536199	0.244104936	0.087120601	0.858878162	5.22E-07	-4.469312463	0.740415313	-0.201788458	0.860131903	0.276852668	-2.177699826	-1.938974095	-2.397416388	-1.30829137	-1.181116705	-1.591300797	-2.401255928	-2.403642335	-2.407547405	-1.807207658	-1.504698117	-2.444724275	-0.768311729	-0.861910799	-2.234132868	-6.64385619	-6.64385619	-6.64385619	-2.794268162	-2.271209416	-2.056266522	-1.932361194	-1.581376236	-2.145722724	6	9	6	12	13	10	6	5	5	9	10
TCTN3	0.967864084	0.007799733	0.031276852	0.157951014	0.56822577	-0.036341765	0.789361544	-0.016951962	1.33E-22	-1.958522879	7.98E-06	-0.295133238	0.426323676	0.098473321	5.609630272	5.674293613	5.742967756	5.612135857	5.710881239	5.726288381	5.79589806	5.863356689	5.840483131	5.648489611	5.611918326	5.656696997	5.697147609	5.593726037	5.684360914	3.720225087	3.703913668	3.726968382	5.506409249	5.314793804	5.321005783	5.773310763	5.789150048	5.758873184	1352	1814	1861	1557	1576	1739	1831	1618	1579	1580	1401
ALDH18A1	0.017932243	0.169223519	0.132245558	0.103522334	6.81E-06	-0.268892581	6.30E-16	-0.922363547	6.28E-22	-1.447342891	4.02E-13	-0.668396093	0.712082387	0.044928919	6.495445943	6.44179467	6.521834896	6.678543737	6.65835448	6.629929394	6.552368861	6.643741457	6.573568183	6.233025729	6.168904011	6.250806793	5.511000675	5.561082089	5.619468238	5.039215995	4.921780691	5.158393459	5.836976728	5.83258951	5.784437713	6.502935297	6.560920641	6.53004158	2498	3088	3193	3261	3039	3253	3093	2779	2624	2370	2061
SORBS1	0.839720907	-0.028297896	0.973759265	0.004345128	0.160070403	-0.071200756	3.08E-09	-0.406640353	8.30E-25	-1.997505668	1.46E-06	-0.280703484	0.375256837	0.095634766	7.122659615	7.242437197	7.246034465	7.179192229	7.220518234	7.125844512	7.195441891	7.216379827	7.21156182	7.155171365	7.106362328	7.135325004	6.77062451	6.797820255	6.821883608	5.335266669	5.072468775	5.211694617	6.979413166	6.871448135	6.917954619	7.28571671	7.320325297	7.291241291	3859	5380	5275	4613	4488	4587	4830	4133	4084	4490	3947
PDLIM1	0.89690765	-0.060009052	0.479533712	-0.182231243	0.20277563	0.19220162	5.18E-09	1.020930861	2.38E-06	-0.777912341	0.386577223	0.128905229	0.709179837	-0.140902897	2.866010119	2.791806734	2.680555831	2.752829923	2.516237734	2.890068805	2.540848216	2.673993107	2.5779962	2.969789724	3.16136247	2.784037964	3.735234251	3.857457338	3.812846775	2.038635862	1.760509728	2.217677914	2.878764554	2.761078419	3.088017018	2.806117888	2.529295533	2.581469647	202	246	222	214	172	243	192	177	164	246	256
LOC100915447	0.705623374	0.642060492	0.855327622	0.285701856	0.727667427	0.288922284	0.157131402	0.943426066	0.000117764	-3.387198346	0.638785195	0.349937521	0.744741281	0.567956259	-2.730389948	-3.614267856	-3.609611083	-3.090499613	-2.399064228	-2.404933115	-2.704255684	-3.615380124	-2.710464979	-2.205512839	-3.149169521	-3.653400965	-2.778044213	-2.483421697	-1.671974954	-6.64385619	-6.64385619	-6.64385619	-2.794268162	-2.271209416	-3.720911132	-2.145605234	-3.607595261	-2.396045048	4	2	2	3	5	6	5	2	4	6	3
LOC100933766	0.786952937	-0.807331113	0.988142937	0.043756622	0.501556955	-0.825256403	0.863549016	-0.20053558	0.516942497	-0.581310622	0.064403502	1.592706989	0.977136282	-0.109707677	-2.730389948	-4.447600639	-3.609611083	-6.64385619	-3.61113817	-3.616575949	-4.446621687	-3.090592737	-3.094364573	-4.491090894	-4.498492016	-4.482412309	-3.160467288	-4.514112978	-3.689356083	-1.730876651	-3.807499359	-6.64385619	-2.243056292	-1.873688547	-1.559807471	-4.442222256	-3.607595261	-3.083253662	4	1	3	0	2	2	1	3	3	1	1
HELLS	0.159464663	0.106377441	6.53E-05	0.242543873	1.20E-06	-0.277837914	8.96E-20	-1.309763726	1.92E-21	-1.232365969	6.69E-09	-0.365293295	0.853353949	0.024574739	7.102124168	7.052241955	7.105803731	7.183817648	7.190678802	7.204910574	7.309091216	7.354695145	7.324142165	6.79884656	6.841052691	6.78661934	5.746331112	5.795759428	5.788479757	5.844294639	5.80908726	5.910726015	6.860778469	6.648603824	6.656435733	7.10850364	7.108476049	7.117011149	3804	4715	4786	4628	4396	4846	5226	4549	4416	3508	3284
TBC1D12	0.124000844	-0.145622185	0.181653736	-0.110939885	2.82E-05	-0.280755363	0.000220252	-0.232255749	5.68E-24	-2.486133657	1.73E-10	-0.569454039	0.827543174	0.034617917	6.025632774	6.061667015	5.955183508	5.90110878	5.898908929	5.805917081	5.812563112	5.963585366	5.9335768	5.721930463	5.705766667	5.773068918	5.79917989	5.754849254	5.792000038	3.576669345	3.371457449	3.639716639	5.547338079	5.415971815	5.372356661	6.048279879	6.025266675	6.073054741	1804	2373	2156	1902	1795	1837	1852	1734	1684	1663	1495
NOC3L	0.021032503	0.262121816	0.002614641	0.299833424	0.00922374	0.208908108	0.012919939	-0.20635828	7.71E-20	-2.40905232	9.79E-05	-0.350176628	0.423949818	0.139064917	4.550537061	4.864871604	4.90695484	4.984457462	4.985920948	5.134624328	5.047576153	5.079067221	5.091653828	5.029061065	4.893879604	5.023393627	4.579475838	4.581872188	4.538265896	2.304734524	2.41499867	2.371974621	4.460222262	4.395062097	4.413391224	4.896368828	4.893601927	4.945952994	649	1035	1042	1008	953	1154	1090	939	939	1028	851
PLCE1	0.670576159	0.102458724	0.259774919	0.164685634	3.02E-05	0.449015386	0.239455795	-0.121465885	3.11E-17	-2.180934454	0.460467865	-0.077035358	0.471194095	0.155969541	5.025854209	5.500222569	5.450827707	5.42885498	5.44790192	5.403209693	5.507173207	5.518240228	5.44131927	5.762800373	5.692454877	5.865359741	5.177831016	5.168666702	5.261503379	3.176216468	2.938700524	3.319899559	5.335991593	5.157660761	5.249148649	5.407828678	5.600697655	5.431968048	902	1608	1520	1371	1313	1390	1499	1273	1197	1710	1481
SLC35G1	0.693881665	0.164771179	0.07680666	0.390229217	0.011228229	0.421703912	0.807023732	-0.047647718	2.55E-10	-1.83230756	0.515977841	-0.118566815	0.708680807	0.155186984	1.515448143	1.955875921	1.791705781	1.967975844	1.972695432	1.813454668	2.072316137	2.221461928	2.137670461	2.343915427	2.005804489	2.178144364	1.796026495	1.745294055	1.575659958	-0.358857384	-0.010508203	0.140260247	1.82035103	1.452767681	1.63433567	1.866314653	1.936560449	1.922075335	79	137	120	124	118	115	138	129	121	160	115
LGI1	0.911111696	-0.033593228	0.980949833	-0.006878791	0.015306614	0.234803388	1.68E-16	1.455350179	1.13E-16	-2.064611702	0.018661676	0.219810729	0.970504438	0.013160438	3.516100405	3.4746876	3.423084461	3.464193458	3.382124259	3.467402312	3.419034865	3.501052865	3.473943521	3.654297473	3.640794746	3.826028193	4.9448679	4.974724074	4.863419863	1.451775078	1.266298059	1.508565439	3.779023046	3.717401548	3.580124654	3.5273207	3.350939098	3.575915602	317	395	372	351	313	363	352	314	306	396	357
LOC100917538	0.549633911	0.087724404	0.596765299	0.063753127	0.005446111	0.193240186	0.0013915	0.221321094	1.04E-20	-2.098288588	0.108872382	-0.110516978	0.578420867	0.085522759	4.698575636	4.784628178	4.66870405	4.816830897	4.795674901	4.802481778	4.718701189	4.858272874	4.766051249	4.926507858	4.832789086	4.973223572	4.959108346	5.005378599	4.851660471	2.600324663	2.577217996	2.68158632	4.709896374	4.536594272	4.575543202	4.815677982	4.777145079	4.815555096	719	979	883	897	836	916	868	806	750	958	816
FFAR4	0.931081858	-0.173483354	0.70507014	0.421920243	0.169076088	0.798898011	0.072986882	0.986700529	0.743787804	0.163443169	0.075285663	0.966963488	0.794943296	0.407635185	-2.730389948	-1.75326035	-1.435930765	-2.70651581	-2.702092531	-1.074224294	-1.587535084	-1.442325533	-1.593978164	-0.588810901	-1.24850301	-1.632064827	-1.260609452	-1.155432925	-0.476094099	-1.033530881	-2.087967192	-2.184293541	-1.060228322	-1.306457973	-0.581232141	-1.746615675	-1.177172663	-1.746734479	4	10	12	5	4	15	11	10	9	21	12
CEP55	0.02290145	0.186717394	5.72E-05	0.298842665	0.077040093	0.101996479	0.825286289	-0.014235614	1.46E-21	-1.710366103	0.000561903	-0.209493497	0.403594776	0.106098933	5.470076453	5.453802759	5.460285881	5.669073512	5.696963932	5.578640585	5.789364859	5.730571925	5.761045958	5.642529244	5.501758821	5.546284467	5.44620111	5.435016114	5.460435958	3.655005391	3.778991816	3.820009688	5.313048987	5.285922203	5.157645399	5.563097194	5.545025222	5.594485451	1227	1557	1530	1619	1561	1569	1822	1475	1494	1574	1298
MYOF	1.59E-05	0.61945331	2.90E-08	0.802394815	1.16E-20	2.40079059	1.99E-15	1.40631164	0.439564081	0.06447014	5.40E-16	1.508686796	0.888021821	0.043560043	5.548061834	5.713239721	5.77458652	6.351093953	6.275158521	6.266284183	6.533504603	6.436358959	6.471646902	8.038920729	8.069638355	8.12848477	7.075560721	7.085072714	7.092696298	5.690053826	5.590508236	5.949975627	7.033231678	7.204724331	7.321329111	5.686220457	5.835386002	5.643098451	1295	1864	1902	2599	2330	2528	3053	2407	2445	8286	7695
LOC100934553	0.980189893	0.052927051	0.917043655	0.14206306	0.696801595	0.260377552	0.704703897	0.238756584	0.004014485	-1.912987175	0.794996272	0.164503509	0.995824219	0.015670971	-1.964662253	-1.588749503	-1.748133445	-1.30829137	-2.399064228	-1.443651408	-2.704255684	-0.87049141	-1.312411935	-1.495412902	-1.3709211	-1.632064827	-1.147793651	-1.39060988	-2.021469736	-3.787572592	-2.912207609	-4.265233695	-1.277615442	-0.991684125	-2.517889637	-1.434402734	-1.433696955	-2.396045048	7	11	10	12	5	12	5	15	11	11	11
LOC100918833	0.508120865	1.316278718	0.860408576	0.40787246	0.114703875	1.521179609	0.779339595	0.325981898	0.139904139	-1.51850254	0.69546913	-0.474116181	0.531347615	1.323878972	-6.64385619	-4.447600639	-2.397416388	-2.70651581	-2.399064228	-3.616575949	-4.446621687	-3.615380124	-3.618997678	-2.75758187	-3.671516731	-1.632064827	-3.682332842	-4.514112978	-3.689356083	-3.787572592	-6.64385619	-6.64385619	-6.64385619	-4.544245917	-3.720911132	-3.608232199	-2.395241379	-2.699112605	0	1	6	5	5	2	1	2	2	4	2
EXOC6	0.991353748	-0.003364694	0.237683408	0.147319603	0.915409679	0.011481552	0.272653972	0.095167841	1.17E-18	-2.330975491	0.013505408	-0.218511861	0.869672387	-0.042602738	4.029407679	4.040492204	4.036339847	4.026707258	4.037759781	4.031567174	4.251842434	4.19114076	4.105601372	4.197467522	3.881015419	4.063341543	4.111797217	4.162282362	4.117835863	1.834970361	1.574683798	1.70721984	3.871185256	3.871095968	3.709190801	4.005938969	3.906268439	4.065966426	452	584	570	518	494	537	627	507	474	578	422
HHEX	0.996859829	0.002272113	0.966146085	0.013106497	0.028167464	-0.289065423	0.000239394	-0.524950288	2.12E-12	-1.487143013	0.013856021	-0.314584607	0.982031056	-0.010539151	3.965882347	3.939672347	3.861774483	3.85530774	3.989641794	3.930290633	3.906838214	3.800659317	4.099606124	3.662174828	3.747627333	3.489260877	3.534314348	3.312752809	3.346418895	2.08181617	2.859517918	2.360220297	3.661575928	3.632032983	3.531667376	3.943171285	3.860495788	3.932883267	432	545	505	460	478	501	494	387	472	399	384
KIF11	0.675807437	0.093709443	0.129942649	0.192632356	0.188657677	-0.128810835	1.45E-06	-0.566749189	1.61E-19	-2.727482002	4.73E-06	-0.514066887	0.195615994	0.255843121	5.855540726	6.252058482	6.351858945	6.267078252	6.266434323	6.203258813	6.36673703	6.361707895	6.305147193	5.991030476	5.968123865	6.110621607	5.571985229	5.599765391	5.583356252	3.442302146	3.465371398	3.364709568	5.784393243	5.560593895	5.570251386	6.361031479	6.544870715	6.317289792	1603	2708	2838	2452	2316	2420	2720	2285	2179	2004	1793
IDE	0.888581417	-0.017319552	0.973759265	0.00371412	5.98E-07	-0.259026842	1.36E-10	-0.400721272	6.18E-22	-1.139408388	2.10E-13	-0.553239751	0.764801241	0.031758906	7.892557249	8.073643504	8.049290455	8.01073751	7.990828612	7.96122118	7.97952389	8.03722342	8.009113292	7.764660508	7.754419304	7.718469856	7.590174425	7.610301596	7.612046801	6.87005941	6.855614176	6.871032101	7.513074946	7.415440693	7.426943412	8.021979435	8.066782335	8.021256951	6580	9572	9205	8210	7655	8186	8318	7301	7099	6851	6185
Mar-05	0.738153793	0.0561785	0.997720529	-0.000766544	0.814647713	-0.018758504	0.213646835	0.082665732	6.54E-17	-1.157901167	0.009197375	-0.175713	0.833260096	0.038641965	5.596057116	5.725014653	5.662286833	5.720914378	5.698960357	5.731153218	5.63239324	5.731544236	5.616334167	5.666224374	5.67419014	5.585427644	5.710303307	5.768317411	5.751892792	4.393894321	4.403229712	4.714932228	5.452178364	5.506351016	5.496424603	5.683191234	5.742354111	5.672924734	1339	1879	1760	1679	1563	1744	1634	1476	1352	1600	1462
CPEB3	0.967575452	-0.067483435	0.60857576	-0.455538841	0.458189372	-0.402560375	0.696642912	0.193882616	5.29E-06	-3.645091522	0.373255831	-0.452676865	0.887898863	0.198782235	-1.333209161	-1.071649145	-0.864038315	-0.968044467	-1.068158102	-1.443651408	-1.070423387	-1.442325533	-2.15732729	-1.495412902	-1.3709211	-1.632064827	-0.94561128	-0.95327325	-0.776234627	-3.787572592	-3.807499359	-6.64385619	-0.704359106	-2.05880044	-1.871141375	-1.300448277	-0.684299704	-0.685134377	11	17	19	16	14	12	15	10	6	11	11
LOC100920669	0.873136044	0.129746057	0.939630237	-0.050434769	0.407387667	-0.262581516	0.085361688	0.44857503	3.69E-06	-1.68973871	0.6864555	0.118003715	0.936345225	0.073699831	0.391040149	0.63286362	0.422825973	0.295366131	1.015340581	0.526612339	0.634107612	0.20853694	0.45039832	0.109034036	0.725556918	-0.187040345	0.771771545	1.025622385	1.001248458	-1.033530881	-1.481748021	-1.083006875	0.754448242	0.541823859	0.511512855	0.536052992	0.827727393	0.303220553	36	55	46	39	61	47	51	32	37	34	47
BTAF1	0.401938199	0.146218343	0.279939152	0.145264487	1.39E-05	0.434252527	0.311394118	-0.095633009	4.11E-17	-1.802811569	0.028627464	-0.201717277	0.42175877	0.161602176	5.390055522	5.69639232	5.722479823	5.659908853	5.856610489	5.728236285	5.778095793	5.749894721	5.713749111	6.017370623	5.912622318	6.179999127	5.490449033	5.471702538	5.556701495	3.857007806	3.697097649	3.845526859	5.438853891	5.401464443	5.360845463	5.691255071	5.924492562	5.674959166	1161	1842	1835	1609	1744	1741	1808	1495	1446	2040	1725
FGFBP3	0.998532079	0.007477103	0.383230002	-1.459381252	0.353522334	-0.985823398	0.7484396	0.303180862	0.000768226	-3.547068369	0.9112521	-0.112500374	0.660444897	-1.042667357	-3.113861218	-2.705426115	-3.609611083	-1.940095139	-4.444812078	-3.091839517	-3.613169065	-6.64385619	-4.451813675	-6.64385619	-3.671516731	-2.747148939	-3.160467288	-2.785319805	-2.483655566	-6.64385619	-6.64385619	-6.64385619	-2.030453729	-4.544245917	-3.200794584	-3.608232199	-6.64385619	-3.083253662	3	5	2	8	1	3	2	0	1	0	2
TNKS2	0.727647682	0.061556182	0.532634845	0.07451942	0.005332647	0.199404402	0.139495227	0.10345617	9.97E-23	-3.158010753	3.87E-05	-0.328126514	0.23440102	0.181261109	5.763265603	6.136314435	6.123874286	6.040239394	6.101153003	6.063672639	6.084425926	6.06271937	6.096719193	6.254678469	6.170276509	6.193756952	6.127375181	6.085537659	6.117913933	2.882631423	2.749621933	2.916422633	5.670254108	5.682831086	5.682703342	6.185192694	6.232964005	6.146002861	1504	2499	2423	2095	2066	2197	2236	1857	1886	2405	2063
PPP1R3C	0.928758493	-0.068054594	0.915752462	-0.060208546	0.18332986	-0.348832082	0.244052368	-0.295503069	6.21E-09	-2.529032392	0.009086996	-0.701783222	0.812247973	0.150601078	0.933006624	1.037201907	1.682804411	1.268190548	1.040750454	1.131969688	1.112097222	0.984666061	1.367401341	0.509123403	1.045738978	1.042250646	0.934364654	0.976957125	0.847341546	-1.033530881	-2.087967192	-0.793221886	0.695910838	0.331883627	0.511512855	1.379621054	1.360243815	1.359398812	53	73	111	76	62	72	71	55	71	45	59
HECTD2	0.911111696	0.096547568	0.630762934	0.240527411	0.172801996	0.382789551	0.137919225	0.402473115	4.57E-06	-1.744127934	0.685555732	0.12187749	0.781745076	-0.21830716	0.671482696	0.985927214	0.671091079	0.728395192	0.733098342	1.155322481	0.934008311	1.085455037	1.03183711	1.504045936	0.755126192	1.224860092	1.353914681	1.287475224	0.900489189	-1.459244278	-1.253339351	-0.164748655	1.108720108	0.781306552	0.811257798	0.767231129	0.640416049	0.260506096	44	70	55	52	50	73	63	59	56	89	48
PCGF5	0.58493536	0.110600637	0.909720966	0.024302727	0.005793265	0.253843685	0.842156499	0.020553027	2.63E-17	-2.013193023	0.002379435	-0.296103972	0.583888045	0.112474911	4.142903359	4.269475479	4.327410412	4.326101566	4.398731573	4.345091532	4.26535651	4.254744964	4.290643184	4.553524016	4.429428948	4.517350006	4.3198356	4.262127025	4.218064021	1.994123173	2.562292836	2.137312558	4.080147831	3.828351614	3.943308994	4.377262689	4.395376452	4.302781132	489	685	697	638	635	667	633	530	539	740	617
LOC100923545	0.694018911	0.260824456	0.293755976	0.413858169	0.197152792	0.35231476	0.166062905	0.365293443	1.42E-08	-3.351368549	0.999599084	0.00015587	0.965762828	0.042303007	0.502689515	0.905427399	1.208825247	1.133427734	1.015340581	1.245127679	1.41339675	1.156679296	1.285268069	1.432156968	1.346979018	0.888320884	1.191858963	1.592154288	0.92634638	-2.890791898	-2.912207609	-1.621355331	0.89117411	0.781306552	0.940609397	0.536052992	0.967152227	1.232538442	39	66	80	69	61	78	87	62	67	85	73
ANKRD1	0.254387444	2.245014213	0.154470701	2.243648963	0.049588595	2.239534992	0.006629486	2.935571801	0.257005555	1.167321961	2.53E-05	4.545105886	0.741272541	1.03374672	-6.64385619	-6.64385619	-4.443451198	-2.70651581	-3.086170386	-3.616575949	-3.08828758	-3.615380124	-2.710464979	-2.205512839	-4.498492016	-2.747148939	-2.476044648	-2.483421697	-2.234132868	-2.890791898	-2.912207609	-6.64385619	-0.627594365	-1.306457973	-0.321799651	-3.608232199	-3.607595261	-6.64385619	0	0	1	5	3	2	3	2	4	7	1
RPP30	0.847065488	-0.039452202	0.891493946	0.022349284	1.98E-06	-0.427919255	4.90E-09	-0.605545091	6.81E-16	-1.11797694	1.10E-09	-0.654282865	0.876699415	-0.033435044	5.510709396	5.409492634	5.406258548	5.365121302	5.43717798	5.406862767	5.376283847	5.542820547	5.475286443	5.11048299	4.934831151	4.998526673	4.842751059	4.845145169	4.822696432	4.452646334	4.294540397	4.22672279	4.698760089	4.923110585	4.740967657	5.509379241	5.340931472	5.376792645	1262	1510	1474	1312	1304	1393	1368	1295	1226	1088	876
HTR7	0.997733745	0.007483592	0.567033377	0.442048805	0.731416289	-0.195698034	0.538143357	-0.321302408	5.36E-07	-4.759033446	0.265914703	-0.571463815	0.567392403	0.563595609	-0.993096357	-1.071649145	-1.179416584	-0.778931436	-0.688270189	-1.755802079	-0.390133931	-0.535018172	-0.972187046	-1.021654863	-0.842060482	-1.981914793	-2.013735547	-1.155432925	-1.051057583	-6.64385619	-6.64385619	-4.265233695	-1.39997015	-1.306457973	-2.268692957	-0.685013424	-0.31760943	-0.527113499	14	16	15	18	18	9	25	19	14	15	16
KIF20B	0.857290831	0.040754758	0.38721749	0.107433563	0.020073362	-0.192726557	3.56E-07	-0.521042683	3.99E-21	-2.625404951	1.89E-07	-0.535493768	0.551278782	0.103835418	6.159429461	6.359831866	6.383273957	6.371822873	6.35772184	6.293508412	6.330553163	6.447053211	6.445295898	6.087785901	6.075304403	6.159814313	5.768063023	5.751236409	5.818131857	3.591685024	3.473371747	3.96481305	5.922431552	5.697521633	5.676216408	6.321314911	6.502514817	6.388445596	1979	2918	2900	2636	2468	2576	2652	2425	2401	2142	1931
PANK1	0.324153261	-0.186473953	0.091905597	-0.237181803	0.000135281	-0.44487934	0.010150898	0.249227666	2.69E-07	-0.573185496	0.000122871	-0.43161676	0.763425552	-0.077973881	4.662965616	4.721373815	4.746139811	4.547655289	4.525637807	4.496769732	4.435198154	4.516299993	4.466322144	4.3393281	4.209438685	4.246102864	5.04469034	4.943404033	4.889943902	4.389604756	3.840079573	4.185686628	4.290104395	4.230563794	4.31422226	4.649730503	4.569608526	4.676257466	701	937	932	744	693	741	713	636	609	637	530
LOC100925641	0.360140614	1.770292467	0.3685366	1.470844634	0.406967378	0.973196464	0.617647009	0.602246348	0.278674915	-1.217055518	0.250695099	1.22582467	0.456378261	1.681233847	-4.468449404	-6.64385619	-2.397416388	-2.403545926	-2.148768653	-2.707884881	-1.439874329	-4.448591515	-2.407547405	-2.455299725	-3.671516731	-3.653400965	-2.778044213	-3.689140315	-4.514304093	-6.64385619	-2.912207609	-6.64385619	-3.176326583	-3.723206205	-2.056266522	-2.698997658	-2.69831937	-2.145722724	1	0	6	6	6	5	12	1	5	5	2
CHST15	0.389736197	-0.309317403	0.116860009	-0.412825043	1.63E-05	-1.075700006	0.055683027	-0.35694203	3.20E-12	-4.376989517	5.94E-07	-1.38141366	0.832776444	-0.10569366	1.942485567	2.143049347	2.159998361	1.676353408	1.946046795	1.690962727	1.543325239	2.032418237	1.426071344	1.394822947	0.725556918	0.888320884	1.956053787	1.624110327	1.591907386	-2.341944839	-2.912207609	-1.621355331	0.665726667	0.753456758	0.669156017	1.908428742	2.05383506	1.962611568	106	157	155	101	116	106	96	113	74	82	47
BUB3	0.883797789	-0.017130105	0.987017541	-0.001876811	3.94E-05	-0.185773589	3.78E-08	-0.285524025	3.09E-10	-0.323403913	2.75E-08	-0.288032324	0.573668835	-0.050138134	7.187102033	7.079250264	7.116685595	7.089127291	7.118679594	7.124366068	7.140767086	7.134209338	7.102996108	6.954895212	6.973522185	6.897540097	6.849186559	6.844344826	6.83346023	6.858983458	6.781029388	6.773592997	6.847814276	6.837031306	6.834690648	7.108879952	7.020760837	7.103479715	4035	4804	4823	4334	4182	4583	4650	3904	3788	3908	3600
IKZF5	0.13845127	-0.263392119	0.770776498	-0.061245365	0.246719772	-0.129055425	0.346241438	0.099580077	5.14E-16	-1.981626449	0.024352702	-0.239482851	0.920907691	0.033238377	4.463518619	4.562010413	4.554123733	4.235784029	4.204428551	4.347628007	4.437587597	4.507244625	4.449921853	4.540762181	4.317442153	4.333210244	4.686055269	4.587961264	4.603826642	2.08181617	2.938700524	2.608946287	4.30975666	4.285076642	4.265666915	4.53119438	4.569608526	4.577487312	611	839	816	600	554	668	714	632	602	733	571
PSTK	0.337929856	-0.169416173	0.697575431	-0.068322518	0.963487875	-0.005415554	0.014361316	0.219133742	0.025207052	0.169168672	0.004958094	0.249651051	0.730114774	-0.080393455	4.044861378	3.922730327	3.921199352	3.876561769	3.801778468	3.703536831	3.828889136	3.994564208	3.861751442	4.058144236	3.907591744	3.908433839	4.197043063	4.189234488	4.162034777	4.284173716	4.027432784	4.08929632	4.255055308	4.238119769	4.147368847	3.926189327	3.824270534	3.898472587	457	539	526	467	419	428	468	443	400	524	430
C1H10orf88	0.667339446	0.062833027	0.361926604	0.085850974	0.933329422	-0.006438754	1.67E-07	-0.41350464	3.18E-20	-1.539551389	7.26E-11	-0.637832233	0.996086703	0.001299094	5.715781888	5.77212241	5.776480718	5.888086249	5.749920788	5.814193764	5.812563112	5.829246274	5.879494515	5.725694124	5.748660225	5.770317061	5.334117484	5.376417781	5.312641763	4.064982253	4.349183928	4.229955808	5.240668119	5.037228439	5.074110888	5.778997098	5.744294159	5.744415055	1455	1941	1904	1885	1619	1848	1852	1580	1622	1667	1540
CUZD1	0.670431196	-0.188668804	0.919809487	-0.041203904	0.114046899	0.272428669	0.071102125	-0.335410806	4.82E-09	-1.491279805	0.037280182	-0.384300662	0.646654319	-0.196604455	1.71410566	1.928979037	1.730486396	1.44931938	1.697139965	1.658642799	1.772601217	1.9940394	1.482448362	2.039729337	2.100994132	2.050888952	1.48216609	1.307293817	1.575659958	0.510692941	0.487711553	-0.098369746	1.499443829	1.248458235	1.472617372	1.494671704	1.601944166	1.684247474	91	135	115	87	97	103	112	110	77	129	123
LOC105749160	0.993655712	0.019032031	0.44786486	0.707479438	0.108046995	0.913789837	0.550790753	0.374043445	0.077799882	-1.037464187	0.805475865	0.163140583	0.60885491	0.672795453	-1.614660418	-1.44109241	-1.066455013	-1.940095139	-0.688270189	-1.443651408	-1.305933374	-0.202344787	-0.466129849	-0.088294385	-0.598222212	-0.654598514	-1.383001339	-1.050814992	-0.545480401	-3.787572592	-0.727999752	-2.67103501	-0.962699641	-1.089172106	-1.559807471	-0.960159645	-0.254261035	-0.86261708	9	13	16	8	18	12	13	24	20	29	19
HTRA1	0.599888177	0.108371697	0.228099851	0.160235303	5.33E-12	0.939107671	1.04E-18	1.71148532	5.23E-13	-1.110179301	0.044869233	-0.188193984	0.872532525	-0.044708657	4.179767812	4.024700004	4.058304923	4.24670781	4.187464734	4.15544612	4.257263265	4.205208277	4.282727578	4.92487176	5.130845275	5.026472074	5.805323529	5.856710652	5.738272048	3.11517401	2.809834628	3.013420686	3.890890107	3.893598135	3.915252471	4.129777663	3.909729987	4.090561325	502	578	578	604	548	585	630	512	536	957	1003
PLEKHA1	0.274124855	-0.118603737	0.924700269	-0.013262013	0.010122479	-0.161429238	0.000359586	-0.23197999	8.07E-24	-2.350052018	2.65E-08	-0.445242569	0.705753618	0.055328137	7.130285669	7.227338494	7.235056246	7.051855007	7.122403374	7.062021091	7.114500423	7.221579634	7.216071568	7.08987167	6.927595395	7.090800414	6.97714748	6.999722703	6.919256717	4.786456254	4.857007432	4.898829295	6.923508942	6.658023065	6.676539698	7.264930546	7.268354852	7.224747096	3879	5324	5235	4224	4193	4389	4567	4148	4097	4292	3487
TACC2	0.041392091	-0.145396955	4.04E-07	-0.360079365	8.13E-16	-0.873693602	6.73E-18	-1.065484485	4.05E-25	-1.994893507	1.56E-17	-1.048750123	0.850558426	0.025414033	7.035999505	7.046779085	7.114815258	6.890578589	6.981894705	6.888678625	6.652959592	6.746878428	6.717042237	6.170195658	6.220824714	6.184829304	5.944633679	6.01120845	6.044551585	5.044682548	4.976283029	5.193593597	6.062956504	6.012985163	5.975433501	7.124224819	7.103194593	7.04608445	3634	4697	4817	3777	3804	3892	3316	2985	2899	2268	2136
NSMCE4A	0.496400988	-0.070413535	0.371189303	-0.070519754	0.00022834	-0.203846212	1.58E-08	-0.38355386	6.76E-13	-0.543139812	2.80E-07	-0.320149092	0.414014656	-0.092051445	6.27073501	6.140716749	6.108166468	6.091885915	6.093584862	6.124099644	6.107118855	6.14675684	6.05550264	5.972143572	5.997802088	5.939090037	5.761758293	5.848280205	5.760003936	5.663651386	5.560779901	5.668341482	5.854644682	5.888075069	5.817657377	6.086231874	6.070040858	6.088400437	2138	2507	2397	2171	2055	2291	2271	1969	1833	1977	1830
LOC100931957	0.507030406	0.164569435	0.335217314	0.177481295	0.125879715	0.18626042	0.284585245	0.130434103	6.26E-16	-3.064038042	0.131914751	-0.186060462	0.484562219	0.181817192	3.885764755	4.083812284	4.217366558	4.112812588	4.333403538	4.231576165	4.202115969	4.361606186	4.152687043	4.226977544	4.241130592	4.274864226	4.153674485	4.262127025	4.159311663	0.796438358	0.549561034	1.660061393	3.900642518	4.030433322	3.694592333	4.238328395	4.255470289	4.235451127	409	602	646	551	606	617	606	571	490	590	541
LOC111718847	0.303423017	-0.162470817	0.496069812	-0.098048471	0.007741427	-0.239805581	0.050528045	-0.168906697	8.19E-19	-2.09107358	5.63E-07	-0.541540515	0.857521331	-0.044743438	5.491664148	5.531850018	5.480180949	5.377598425	5.389763761	5.248939701	5.322998692	5.471283022	5.415006833	5.38253574	5.076250645	5.326621931	5.318247361	5.451807496	5.226809066	3.61881432	3.473371747	3.135671982	5.004839214	4.907400006	4.96733707	5.4452633	5.480149907	5.44394787	1246	1643	1551	1323	1261	1249	1319	1233	1175	1314	966
FGFR2	0.679193302	0.589704141	0.92987479	-0.130008374	0.800285528	0.185239086	0.134775436	0.853878944	5.37E-06	-4.020207619	0.118052232	-1.106197479	0.464036708	0.908526158	-3.113861218	-2.402441822	-2.397416388	-2.70651581	-1.437623216	-1.941503631	-2.150979806	-3.090592737	-3.094364573	-2.205512839	-2.001831972	-3.130255435	-2.476044648	-1.39060988	-1.390851108	-6.64385619	-6.64385619	-6.64385619	-4.521523874	-3.203195257	-3.720911132	-1.582079903	-1.931663495	-1.582199152	3	7	6	5	11	8	7	3	3	6	7
LOC100933254	0.525986798	1.455200222	0.895047272	0.369730324	0.657811369	0.598721235	0.849127144	0.260219825	0.254515266	-1.360806711	0.851356789	0.249601089	0.702999896	1.050456596	-3.113861218	-6.64385619	-3.084578491	-3.090499613	-2.399064228	-2.154689698	-4.446621687	-3.615380124	-3.094364573	-4.491090894	-2.766489165	-3.130255435	-4.50808163	-2.483421697	-4.514304093	-6.64385619	-6.64385619	-2.67103501	-2.030453729	-6.64385619	-3.200794584	-1.746615675	-3.607595261	-3.608340137	3	0	4	3	5	7	1	2	3	1	4
WDR11	0.881558676	0.030991067	0.479533712	0.081836103	0.264686853	0.081473431	0.530949315	-0.046707397	4.71E-21	-2.216028138	0.00010153	-0.3027034	0.423336663	0.123398533	5.20848011	5.421603176	5.449641064	5.365121302	5.404519416	5.400769162	5.487704561	5.477092013	5.35838855	5.458008309	5.426799209	5.437164022	5.305919663	5.296870216	5.334532593	3.025865543	3.042726689	3.364709568	5.134471201	5.042991709	4.992917339	5.452397848	5.488275972	5.506974094	1024	1523	1519	1312	1274	1388	1479	1238	1130	1385	1232
SEC23IP	0.903512602	0.017525815	0.505107623	0.052423357	0.013233387	-0.120947702	5.57E-08	-0.335952932	5.81E-25	-2.062507135	5.10E-12	-0.552691449	0.633597396	0.051799968	6.034175043	6.114099083	6.117910504	6.085815488	6.087501634	6.144665018	6.096573226	6.145298304	6.180757327	6.004260662	5.968912744	5.929255051	5.766264481	5.750331783	5.741006504	4.019437742	3.979552672	4.08036846	5.58914944	5.477913358	5.540968433	6.165067868	6.176609204	6.079212621	1814	2461	2413	2162	2046	2324	2255	1967	1999	2022	1794
MCMBP	0.82364771	0.029245423	0.022796235	0.137528219	0.278451534	-0.053842108	3.51E-08	-0.343817278	1.15E-24	-1.926743802	1.87E-08	-0.35287697	0.915819899	0.016011211	6.497132133	6.49319396	6.404251999	6.520999318	6.466608952	6.495146883	6.547952352	6.607126574	6.652473065	6.44534484	6.399385886	6.388771622	6.176277902	6.120963929	6.066518681	4.487852917	4.567951111	4.559139477	6.103632703	6.085285183	6.147428269	6.543031913	6.41509774	6.484949727	2501	3200	2943	2923	2661	2963	3083	2709	2772	2745	2418
INPP5F	0.166687659	0.177960625	0.289905085	0.12425789	3.60E-05	0.353111116	0.473578347	0.058916716	6.77E-20	-2.251314174	0.001112901	-0.273361337	0.880447429	0.036079324	5.226210825	5.400954358	5.437720636	5.507029166	5.523072632	5.566715443	5.45976431	5.437121676	5.538697874	5.72851044	5.627989821	5.766639735	5.308393644	5.454031654	5.476932927	2.938513406	3.074631244	3.298502184	5.225228421	5.037228439	4.982439159	5.32862117	5.393798221	5.448712083	1036	1501	1506	1447	1384	1557	1450	1204	1281	1670	1416
BAG3	0.146844195	0.189191674	0.651153122	0.066543097	1.12E-08	0.582064582	2.60E-10	0.679987133	7.14E-14	-1.050312639	0.004740541	0.223359264	0.411861909	0.147318417	4.223883254	4.306518601	4.11928006	4.36672357	4.391342952	4.459732762	4.204923978	4.196784238	4.44756366	4.821388981	4.825838771	4.749311505	4.920816936	4.896747052	4.873423611	3.11517401	3.198850145	3.186479199	4.362459495	4.473976922	4.483005178	4.346956982	4.314116091	4.431099003	517	703	603	656	631	723	608	509	601	891	812
TIAL1	0.962514036	-0.007606892	0.252726382	-0.080699465	1.85E-05	-0.236604346	0.006473102	-0.132021468	2.08E-08	-0.307538727	0.810010224	-0.012341722	0.516615507	-0.067784053	6.279906305	6.204487777	6.18290848	6.20472334	6.210854167	6.229625607	6.090512361	6.191255224	6.144090925	6.040219158	5.962589603	5.955334141	6.083272091	6.096257179	6.092445161	5.964526987	5.870959926	5.910726015	6.26648055	6.20450075	6.160766251	6.195150803	6.10745056	6.162046926	2151	2620	2524	2348	2229	2465	2246	2031	1949	2073	1786
RGS10	0.753797044	0.222686641	0.913991262	-0.072811786	0.371557924	0.258766314	0.265159901	0.304023985	0.621800747	-0.113886977	0.190526928	0.346343864	0.957419298	-0.051168133	0.933006624	1.011792342	1.45576694	1.109690592	1.52777101	1.428821708	1.204789427	0.818908636	1.152574259	1.297028871	1.529167746	1.34808805	1.315075178	1.420807183	1.575659958	1.325726048	1.190673366	0.545116211	1.913205098	1.344925417	1.189954058	1.339137477	0.737109519	1.164663989	53	71	95	68	86	88	76	49	61	77	82
LOC100915281	0.02570615	0.281819919	0.16806902	0.170820074	6.51E-06	0.440669177	3.45E-05	0.385812674	4.00E-17	-1.884282781	0.592299105	0.049627754	0.244266375	0.220955521	3.321733654	3.60783962	3.604636196	3.800761039	3.85288129	3.723204191	3.723171715	3.696956075	3.623497337	3.943236604	3.93691635	3.973682787	3.921293136	3.89395833	3.873915711	1.577780765	1.661278167	1.640757757	3.578955895	3.549414342	3.552056066	3.744376499	3.689800379	3.759672249	277	433	423	443	435	434	435	360	339	484	438
LOC111718894	0.793125125	0.378171972	0.785413419	-0.32347203	0.360429853	0.513480044	0.479964243	0.394431565	1.35E-05	-4.108532677	0.666127499	-0.267245823	0.952644929	0.10830145	-2.427738523	-1.44109241	-0.864038315	-1.30829137	-1.3036767	-0.969480526	-2.401255928	-2.153387428	-1.189870001	-0.832675722	-1.504698117	-0.821687482	-0.94561128	-1.050814992	-1.524576356	-6.64385619	-3.807499359	-6.64385619	-2.492495551	-1.193728192	-1.871141375	-1.177881635	-1.931663495	-1.300568179	5	13	19	12	12	16	6	6	12	17	10
PRDX3	0.675663992	-0.043747895	0.416541977	-0.056275271	1.88E-12	-0.540760582	4.69E-14	-0.624576781	4.64E-21	-1.091183293	3.10E-14	-0.642098389	0.686092859	-0.04183983	6.95324811	6.801020596	6.828406104	6.836922147	6.814288022	6.801168964	6.778435685	6.812215008	6.824087497	6.315256851	6.294418184	6.351820721	6.28453269	6.242388967	6.183041047	5.750400694	5.743339355	5.817095277	6.252585895	6.187689733	6.217393086	6.842249852	6.796985703	6.818855518	3431	3961	3949	3639	3387	3663	3618	3123	3122	2509	2248
SFXN4	0.674416237	-0.140254817	0.770873203	-0.078690519	0.003710252	-0.433726566	0.004122362	-0.418167971	1.88E-05	-0.585283058	0.037585603	-0.285493055	0.97802304	0.013512435	3.386242497	3.4746876	3.654927209	3.514774454	3.387085757	3.190568903	3.292746995	3.468764011	3.515064327	3.251438718	3.0760693	2.882463471	3.224273045	3.107655939	2.927059438	3.212287309	2.775735685	2.773078406	3.317781392	3.203298353	3.137428503	3.476900175	3.505345225	3.571554076	289	395	437	364	315	300	323	307	315	300	241
FAM45A	0.823466271	0.070601364	0.716639808	0.078132345	0.0792365	0.197357892	0.001950802	0.343784451	4.82E-15	-2.009002263	0.563678663	-0.068900714	0.655653406	0.117574993	3.581139799	3.725832687	3.625804238	3.785860085	3.607156609	3.750295699	3.663180552	3.740109201	3.762792575	3.828914626	3.791097069	3.905092625	3.950097136	3.932751815	4.080899669	1.93255249	1.228981177	1.752885453	3.721494301	3.524913147	3.481525777	3.848998523	3.653096658	3.782495496	331	470	429	439	366	442	417	371	374	447	396
EIF3A	0.720886308	0.042189633	0.195386441	0.086981453	0.072081379	0.086037074	7.48E-08	-0.32573137	1.46E-23	-1.559358189	1.38E-09	-0.402817281	0.640151463	0.051316656	8.598809433	8.716689699	8.774355902	8.738681141	8.777466086	8.699612176	8.750859278	8.773577121	8.82558196	8.787877378	8.74382363	8.815730574	8.377313843	8.366404939	8.368222157	7.128704491	7.139266473	7.143163263	8.356349224	8.25116035	8.27358379	8.69151332	8.852805467	8.698783205	10735	14948	15217	13599	13206	13657	14197	12163	12502	13925	12280
NANOS1	0.850336064	-0.213007054	0.559336972	-0.415214598	0.060583976	-0.857464987	0.09461347	-0.726377014	0.000349219	-1.588208769	0.017913303	-1.093450732	0.990055287	-0.018958871	0.351817356	0.790591887	0.461016883	0.336850381	0.459289986	0.161785192	-0.085652136	-0.326367443	0.755036451	-0.746725096	0.188948957	-0.435454116	-0.163866089	-0.015731816	-0.40989235	-0.247770917	-0.727999752	-2.184293541	0.202073717	-0.90036884	-0.989092674	0.884402645	-0.079370107	0.736266301	35	61	48	40	41	36	31	22	46	19	32
CACUL1	0.94052653	0.01336276	0.61145045	0.050386345	0.864184223	0.011838134	0.034792029	0.117302843	1.83E-23	-2.16477137	1.93E-08	-0.427457791	0.873999932	0.026534195	6.053403218	6.099850343	6.115667714	6.097176666	6.135464041	6.075962215	6.144164764	6.129156334	6.146273763	6.140898379	6.092056469	6.070917723	6.247624881	6.197296914	6.175648785	4.013874506	3.741941072	4.021883395	5.764948406	5.624448885	5.597971553	6.139510517	6.154895386	6.05364019	1839	2436	2410	2179	2115	2216	2331	1945	1952	2223	1954
FAM204A	0.839391309	0.03647674	0.746119449	-0.039924454	0.030481987	-0.141571339	0.002768189	-0.197625747	3.42E-21	-1.844176241	2.08E-06	-0.360744298	0.53864183	0.085007742	5.807425178	5.730866275	5.848479148	5.883719152	5.801931499	5.810521099	5.695649098	5.768014724	5.803156947	5.745293849	5.560508939	5.656696997	5.69620331	5.543434809	5.554630586	3.976227713	3.827651192	4.053248523	5.500008157	5.386809705	5.418615176	5.875042895	5.836295774	5.930472609	1550	1887	2002	1879	1679	1843	1708	1514	1538	1690	1352
RAB11FIP2	0.432398323	0.160826183	0.214201774	0.185083347	0.006404618	0.285192171	0.229553602	0.125718193	1.04E-17	-2.989473193	0.020886254	-0.248115987	0.309000185	0.232759884	4.537486505	4.892978797	4.920723121	5.000680826	4.954512875	4.874606344	4.873201542	5.022989581	5.006103951	5.164168751	4.905463696	5.134563281	5.013189019	4.87367125	4.83810274	1.656058093	1.661278167	2.066742825	4.645623004	4.495152788	4.463763365	5.029541322	5.107659786	4.908401928	643	1055	1052	1019	933	963	965	903	885	1129	858
LOC111718927	0.566028616	0.316679553	0.200902254	0.454866997	0.001616937	0.781745892	0.008427419	0.639363315	3.50E-08	-2.690472243	0.983889841	0.006270196	0.257684018	0.600992454	1.131340091	1.677515522	1.616673366	1.610223311	2.086873783	1.674893267	2.256821114	1.676251931	1.854081384	2.242482577	2.222400664	2.305254256	1.930585091	2.284517068	2.12591645	-0.358857384	-2.363907576	-0.9022545	1.61452848	1.53686038	1.290455635	1.962734183	2.273941444	1.989016479	60	113	106	97	128	105	157	89	99	149	133
PDZD8	0.708681436	-0.054415855	0.625374536	0.050313156	0.008167884	0.15564236	0.047692534	0.113482486	2.67E-23	-2.166711389	5.54E-06	-0.308166518	0.696157659	0.05465891	6.266127406	6.469474205	6.48176188	6.390412331	6.387117387	6.274972004	6.422083596	6.464117815	6.480324688	6.5881149	6.517862879	6.576902668	6.490288568	6.543280132	6.522518314	4.095151125	4.273312503	4.347731997	6.136330953	6.101945431	6.053304757	6.46991862	6.443436707	6.466275901	2131	3148	3105	2670	2518	2544	2826	2453	2460	3031	2625
SLC18A2	0.782922114	-0.088650612	0.541852164	-0.126262076	0.259270191	0.137728988	0.799451196	-0.033775734	2.22E-11	-1.21867148	0.001045952	-0.424447159	0.977312629	0.012503285	4.229304029	4.332407491	4.400470291	4.31835594	4.289031782	4.087267092	4.035447352	4.281547712	4.264087165	4.490768508	4.319917642	4.564705988	4.312459774	4.331513103	4.215444731	3.417234449	2.980466937	2.908373569	4.048330775	3.691950396	3.949470367	4.318606167	4.443933933	4.235451127	519	715	733	635	588	558	540	540	529	708	572
SHTN1	0.950583933	-0.026552353	0.345390455	0.18567604	0.401278729	-0.120088117	0.000230301	-0.56518612	6.93E-14	-2.13901709	0.001903006	-0.442060324	0.854793741	-0.07019336	2.844977604	2.967295088	3.068477252	2.820195104	2.923832346	3.054353112	3.171662437	3.116524947	3.147698862	3.061990325	2.665500229	2.791295439	2.444022462	2.557024922	2.180655048	1.174362325	0.608867621	0.683608307	2.496890238	2.558714643	2.49550522	2.835519994	2.974886716	2.857062138	199	277	291	225	228	272	297	241	244	263	181
ENO4	0.53849086	1.350950557	0.208565653	1.812173804	0.143580536	1.534377037	0.022197098	2.222962424	0.385430573	-0.901095394	0.063153994	1.826220407	0.398034444	1.885803332	-6.64385619	-4.447600639	-4.443451198	-3.090499613	-4.444812078	-3.091839517	-3.613169065	-3.090592737	-2.407547405	-2.75758187	-4.498492016	-2.747148939	-3.160467288	-1.835926047	-2.785550449	-6.64385619	-3.807499359	-6.64385619	-4.521523874	-2.05880044	-2.517889637	-3.083141151	-3.08247723	-2.699112605	0	1	1	3	1	3	2	3	5	4	1
HSPA12A	0.893931033	0.037856883	0.845260746	-0.040210666	7.98E-08	-0.723030868	2.27E-08	-0.7595081	1.93E-19	-3.46293057	1.56E-10	-1.020415288	0.38927468	0.17859121	5.24104539	5.575862217	5.604812918	5.502479076	5.577258359	5.452351758	5.416812383	5.434735634	5.446052215	4.717486247	4.767183979	4.764141058	4.704956434	4.657164159	4.777242239	1.597751855	2.225900488	2.204590739	4.584415605	4.412975539	4.361196495	5.511657881	5.799449855	5.643098451	1047	1695	1691	1443	1436	1438	1407	1202	1201	829	780
GFRA1	0.101568822	0.117553707	0.001909459	0.180154909	4.66E-07	0.27877066	2.28E-14	0.619884088	1.07E-20	-1.102940203	0.032449449	-0.096590958	0.117646921	0.153042532	8.842447086	9.020062629	9.066009186	9.108733939	9.100213977	9.071274066	9.15091956	9.150945981	9.166134182	9.280813195	9.216094367	9.267083059	9.606545526	9.585859544	9.594836694	7.892530403	7.807180845	7.919584614	8.93196513	8.860891649	8.845271163	9.108519322	9.162537579	9.115623129	12710	18446	18626	17576	16516	17670	18735	15799	15831	19597	17036
LOC111718948	0.702018822	-0.114630389	0.675974289	-0.092743543	9.85E-05	-0.555273995	1.06E-05	-0.654472484	8.14E-16	-2.577591564	0.000317615	-0.476975999	0.456378261	0.188079312	3.52494361	3.867138855	4.007598557	3.660764638	3.69379918	3.695594196	3.79946629	3.576585431	3.739848477	3.230399381	3.194116168	3.303794051	3.170892039	3.163087892	3.096061874	1.252028362	1.040808768	1.374758946	3.370197137	3.293089243	3.300558768	3.95661438	4.208461786	3.793773134	318	518	559	402	389	425	458	331	368	295	262
ATRNL1	0.724938844	-0.067570341	0.993983195	0.001774309	2.09E-07	-0.52747101	7.52E-08	-0.546966303	2.40E-22	-3.469908829	1.31E-07	-0.521872196	0.312829058	0.168936216	6.043436555	6.326727632	6.317144312	6.205423412	6.164650507	6.112215026	6.206440423	6.275001571	6.208877089	5.727572278	5.687670741	5.687168163	5.629507136	5.674152828	5.740095594	3.036879078	2.59199033	2.64814223	5.873750224	5.620599911	5.62709233	6.405822313	6.441644374	6.344386145	1826	2851	2771	2349	2159	2272	2433	2152	2038	1669	1476
TRUB1	0.502046857	-0.109453656	0.65056161	-0.064503454	0.062102028	-0.150324849	0.009010901	-0.21012817	1.23E-15	-1.215798625	7.71E-06	-0.412587019	0.325921815	-0.175600375	4.597403762	4.503962534	4.556330438	4.475197353	4.346198498	4.508151469	4.401323637	4.491259663	4.571858854	4.366099971	4.346871313	4.495299726	4.375164631	4.341158495	4.311779078	3.36866203	3.218022946	3.428011448	4.071539808	4.184377544	4.163360346	4.45982512	4.25001872	4.421437165	670	806	817	708	612	747	696	625	655	649	583
FAM160B1	0.888275286	0.037598081	0.376451028	-0.128691777	0.386620974	0.082843817	0.507639543	0.062109645	6.17E-17	-1.82584074	0.166447918	-0.125624299	0.931933992	0.025674341	3.982027834	4.043630006	4.183504094	4.182735673	4.096492127	4.041001116	3.899923424	4.010673817	3.910509881	4.255896025	4.092690789	4.107618672	4.045127364	4.239096484	4.109395673	2.157772057	2.093746698	2.484532986	3.954694488	3.986248091	3.889846873	4.078439143	4.082235111	4.123708943	437	585	631	578	515	540	492	448	414	602	488
ABLIM1	0.728172127	0.217961045	0.821002252	-0.126604117	8.09E-06	1.143529722	8.35E-11	1.981865547	0.001415563	-0.805192334	0.087365101	0.406278496	0.97941022	0.024277155	0.733832948	0.729553919	0.938040505	1.036041829	1.090265755	0.93014611	0.565848247	0.759135611	0.692680575	1.774976862	2.089433277	1.97643501	2.728948737	2.691292041	2.939810021	-0.358857384	-0.071277042	0.437363994	1.237429595	1.079292068	1.309742317	0.385154989	1.094282249	0.992646211	46	59	66	65	64	62	49	47	44	107	122
AFAP1L2	0.154863327	-0.12342067	0.035523206	-0.1458161	3.67E-11	-0.561133667	1.79E-11	-0.564008221	4.07E-27	-3.05606687	1.19E-11	-0.576124879	0.423336663	0.092395966	8.005070131	8.040062859	8.083546206	7.936782031	7.951177331	7.870212085	7.863914778	7.916301291	7.910680617	7.455497432	7.490299753	7.499178727	7.487481784	7.437859603	7.511004171	5.002233183	4.794520274	5.166852676	7.572749352	7.439399853	7.388628165	8.130673609	8.153101563	8.121814686	7113	9351	9427	7800	7448	7685	7677	6714	6631	5530	5150
VWA2	0.9603438	0.123866294	0.81662039	0.343910531	0.576479095	0.435682836	0.807945218	-0.205210401	0.116398501	0.874504818	0.360771958	0.632510499	0.987695021	-0.046142148	-2.427738523	-1.588749503	-2.397416388	-2.153290161	-1.935544759	-1.941503631	-1.752050478	-1.442325533	-2.15732729	-2.205512839	-1.504698117	-1.350711614	-2.013735547	-2.233896799	-2.785550449	-0.048373154	-2.363907576	-1.217457358	-1.681040998	-1.873688547	-0.897774166	-1.746615675	-3.08247723	-1.746734479	5	11	6	7	8	8	9	10	6	7	10
TDRD1	0.993334121	-0.002851183	0.669017423	-0.070368082	6.63E-06	-0.494993949	4.30E-07	-0.583266773	3.27E-20	-3.151189335	1.14E-08	-0.723732621	0.261880293	0.213018387	5.514044378	5.793714717	5.842162523	5.706150482	5.709891585	5.722384665	5.64382035	5.711972407	5.580192625	5.248995032	5.178001262	5.235117383	5.111379931	5.045755322	5.239756294	2.570317513	2.263296114	2.867440535	5.197804852	4.877070194	4.903710652	5.922911499	5.951613638	5.911616694	1265	1970	1993	1662	1575	1734	1648	1457	1318	1198	1037
CCDC186	0.949016305	-0.021935086	0.839812233	0.045510153	0.622887281	-0.058844184	0.808485005	-0.028545429	8.42E-18	-3.62918748	0.011589894	-0.272475799	0.668620902	0.105126199	4.370912703	4.769546536	4.763434417	4.7064268	4.56994477	4.55719109	4.597856519	4.708301936	4.729636021	4.625798773	4.445388327	4.653004679	4.689855365	4.551035244	4.573465617	1.020112382	0.549561034	1.454312661	4.369499356	4.342286241	4.370410554	4.678410089	4.818246149	4.718293638	573	969	943	831	715	773	798	726	731	778	624
NHLRC2	0.310833543	0.189406799	0.055984083	0.257896494	0.568751767	-0.066949391	0.00021066	-0.438462313	2.81E-17	-2.399511852	0.002617634	-0.331618629	0.183744721	0.301780593	4.945798161	5.307459875	5.527063759	5.439605549	5.491170401	5.412930743	5.45976431	5.635079492	5.454297688	5.319179476	5.106676394	5.148759128	4.888112285	4.757819611	4.814065743	2.709895799	2.950211804	2.916422633	5.018339292	4.836165663	4.927315385	5.552069703	5.585627707	5.543063714	853	1407	1602	1381	1353	1399	1450	1381	1208	1257	987
DCLRE1A	0.262765282	-0.16236453	0.331861853	-0.121876365	4.94E-08	-0.625449151	1.12E-11	-1.000272534	1.43E-16	-1.422365717	1.24E-06	-0.484680658	0.651752199	-0.08585997	4.60784625	4.605125532	4.646090106	4.505073624	4.42791337	4.438473883	4.532295887	4.435069142	4.525655587	4.055155991	3.867541384	4.060340852	3.628402377	3.640262338	3.588313496	3.003582986	3.345539476	3.241977307	4.252518916	4.150076573	4.003769701	4.469234886	4.62119429	4.510712578	675	864	870	723	648	712	762	601	634	523	418
CASP7	0.697721635	-0.065975332	0.819041874	0.032592271	8.57E-05	-0.307265483	0.710787494	-0.027408204	4.31E-15	0.802174637	0.037478093	0.135708924	0.831140456	0.039982579	4.770984265	4.617812753	4.652292782	4.599706263	4.633953837	4.610966654	4.780242629	4.6580483	4.702203067	4.302001433	4.438570199	4.379690644	4.689855365	4.575757304	4.695019956	5.497531718	5.518876688	5.433330395	4.875645415	4.799184574	4.776058489	4.674347746	4.732885839	4.755298943	756	872	874	772	747	802	905	701	717	621	621
TCF7L2	0.675663992	-0.094306144	0.816029707	0.04446873	0.006824749	0.245979186	0.858568176	0.018173768	1.52E-18	-2.594918727	0.558356736	-0.056030839	0.863724384	0.045841279	4.10507217	4.225942042	4.095198366	4.067324655	4.108557931	3.967046661	4.141848914	4.227434828	4.189843956	4.413538684	4.314962409	4.436340106	4.254622995	4.072487519	4.153849967	1.547296005	1.554713782	1.540164066	4.287628932	3.906300672	4.067474714	4.235573992	4.100525192	4.227156223	476	665	593	533	519	513	582	520	503	671	570
VTI1A	0.774951598	0.041718236	0.356132155	0.07876751	0.004487768	-0.165995008	0.005569808	-0.158258934	2.02E-15	-0.793980545	0.002136598	-0.175366827	0.217588911	0.146213236	5.324455042	5.443149217	5.459106994	5.496771209	5.428781675	5.424990661	5.469137979	5.48633802	5.506207915	5.25551841	5.244663108	5.227111936	5.242649772	5.24899837	5.258961848	4.562155745	4.699954721	4.580825414	5.313048987	5.183980735	5.203478037	5.529758583	5.553901478	5.580444804	1109	1545	1528	1437	1296	1411	1459	1246	1252	1203	1086
ZDHHC6	0.78589896	-0.038766487	0.952185686	-0.007821808	0.001497938	-0.180725815	0.004946694	-0.153934962	1.66E-21	-1.510182879	4.43E-08	-0.382628724	0.979204839	-0.005021278	5.789189337	5.806701368	5.755506483	5.836596519	5.714833077	5.683759421	5.761979082	5.815556452	5.750562458	5.565869417	5.612928057	5.630634739	5.566828301	5.687447058	5.635232364	4.238791413	4.26104055	4.322209557	5.479548609	5.396971127	5.328116734	5.767601927	5.771184415	5.797668385	1531	1989	1877	1819	1580	1688	1788	1565	1483	1492	1402
ACSL5	0.96737999	-0.146393872	0.993085951	-0.025303204	0.681413377	-0.498689221	0.726574376	0.368088291	0.004139726	-3.102082245	0.982630693	-0.025656977	0.943644146	0.228192373	-3.637690644	-3.614267856	-3.609611083	-2.153290161	-3.086170386	-6.64385619	-4.446621687	-4.448591515	-2.15732729	-6.64385619	-3.149169521	-3.130255435	-2.778044213	-3.167579848	-3.689356083	-6.64385619	-6.64385619	-6.64385619	-4.521523874	-3.203195257	-3.200794584	-4.442222256	-3.607595261	-2.145722724	2	2	2	7	3	0	1	1	6	0	3
TECTB	0.2577738	-0.636591343	0.02822212	-0.983529781	3.83E-05	-1.913417899	0.00068547	-1.282289053	1.31E-08	-3.299443458	0.000445695	-1.32370769	0.937407692	-0.075012243	0.466424703	0.698038397	0.671091079	0.252653608	0.121048587	-0.46340732	-0.260534399	-0.263023809	-0.615920266	-0.924073197	-1.24850301	-1.796410974	-0.610436017	-0.475849821	-0.953516176	-3.787572592	-2.087967192	-2.184293541	-0.07534927	-1.089172106	-0.989092674	0.260628	0.705592986	0.639573184	38	57	55	38	32	24	27	23	18	16	12
GPAM	0.152205055	-0.140108764	0.022308757	-0.177856183	2.40E-14	-0.930532071	4.23E-17	-1.228162572	1.52E-25	-2.915272388	1.36E-15	-1.045453322	0.65226179	0.062305748	7.568026197	7.736976	7.742038879	7.550976383	7.601517693	7.473455387	7.491493857	7.534254391	7.486862062	6.778154603	6.701362633	6.775226422	6.470542555	6.466040418	6.424997963	4.63281848	4.677045017	4.993177496	6.69647841	6.621416594	6.592418894	7.71990908	7.818028915	7.695188991	5254	7580	7439	5970	5844	5838	5930	5152	4943	3458	2981
SHOC2	0.90531778	0.025697992	0.16806902	0.137357521	0.00180735	0.227320645	8.76E-07	0.399878538	2.70E-20	-1.965075571	0.477156425	-0.052640984	0.524086469	0.09865944	5.472364114	5.643602891	5.82579163	5.667041946	5.652328757	5.696749743	5.763884537	5.793378894	5.793904601	5.888156464	5.865953145	5.867077964	6.076756478	6.05435944	6.007936716	3.802120231	3.502332538	3.742897953	5.614061941	5.639742909	5.527646144	5.7318893	5.75395546	5.749250549	1229	1776	1971	1617	1513	1704	1791	1541	1529	1866	1670
BBIP1	0.852258999	-0.05207907	0.803155365	-0.050478886	0.078059244	-0.180065509	0.429073029	-0.081194306	0.325443369	0.077933394	0.892630583	0.014618259	0.832266331	-0.058232679	4.632604084	4.555430556	4.479341642	4.552065321	4.461229134	4.499053275	4.484563738	4.538692826	4.494010328	4.555640056	4.368555802	4.203217224	4.482030176	4.534315334	4.408975587	4.68041762	4.760053058	4.460748729	4.440301276	4.669205042	4.601207451	4.566693495	4.472302821	4.454974247	687	835	775	746	663	742	738	646	621	741	591
PDCD4	0.028943779	-0.149503253	0.179941733	-0.088000854	0.09906197	-0.077509436	1.53E-11	0.456045491	9.96E-19	-0.912347626	0.870252997	0.008179326	0.991416987	-0.001979909	6.295494142	6.231568018	6.203470361	6.094911577	6.086739424	6.100983573	6.166664477	6.203921146	6.096719193	6.194163631	6.191384925	6.112795663	6.719955096	6.665399265	6.714216384	5.335266669	5.277515804	5.38266616	6.271500157	6.252546471	6.23199922	6.265024345	6.198708678	6.261520818	2175	2669	2561	2176	2045	2255	2367	2048	1886	2306	2093
RBM20	0.115327941	0.914051234	0.072728331	0.875969691	9.81E-09	2.452769086	8.44E-11	2.972113106	0.224421494	-0.424285575	5.19E-07	1.95261105	0.885796629	0.17618849	-1.097804315	-0.61061162	-0.772571024	0.252653608	-0.083362832	0.114909297	0.255051155	0.454491743	-0.539081897	1.572522089	1.903887722	1.44330239	2.133958604	2.148308897	2.2019819	-1.230741674	-1.253339351	-1.217457358	1.216759711	1.145075507	1.059311645	-0.771027339	-0.31760943	-0.86261708	13	23	20	38	28	35	39	38	19	93	107
SMC3	0.917705846	0.0152376	0.562218339	0.047474958	0.029578751	-0.106677582	4.42E-07	-0.297495708	2.57E-23	-1.569027161	1.13E-10	-0.467525836	0.608344815	0.055815054	7.439752701	7.603278254	7.600051914	7.56085737	7.588115326	7.539007862	7.533426732	7.590802778	7.660314557	7.439830641	7.428556256	7.453877909	7.258766457	7.232933459	7.25804304	5.922586368	6.05946753	5.952424214	7.112297375	7.085528022	7.042067503	7.6186352	7.647104135	7.543945192	4807	6909	6742	6011	5791	6109	6105	5357	5574	5470	4934
DUSP5	2.12E-05	0.590295328	5.35E-09	0.853729658	8.19E-20	2.169063752	2.19E-19	2.002821382	2.13E-11	-0.96062613	1.88E-14	1.265301314	0.74474847	0.08027467	5.751069389	5.850359919	5.761257036	6.394715621	6.337359538	6.401208998	6.626499556	6.67793765	6.619333346	7.939929084	7.957654902	7.972422624	7.774813658	7.814730301	7.781659312	4.862712915	4.499085781	5.124920271	6.936998482	7.07325955	7.147326504	5.848247445	5.859750674	5.895131326	1491	2049	1884	2678	2433	2776	3256	2845	2709	7736	7121
LOC100933861	0.85703941	-0.170479325	0.549113738	-0.350614971	0.785925389	0.101503646	0.347882234	-0.325919078	7.69E-06	-1.885332427	0.650195889	-0.157443927	0.97402991	0.03834448	-0.227503736	0.529224581	0.169650374	0.067909763	-0.083362832	-0.035614285	-0.965673901	0.252552667	0.112174186	0.062174145	0.49963527	0.209510501	-0.058105798	-0.171591175	-0.285959641	-2.065798542	-1.481748021	-1.621355331	0.023172683	-0.324410555	0.296341665	-0.026204979	0.345548257	0.260506096	23	51	39	33	28	32	17	33	30	33	40
SMNDC1	0.656241883	-0.063310692	0.667358619	-0.047064735	0.767276357	0.020717284	0.049345007	-0.117458833	9.50E-23	-2.075301343	1.01E-06	-0.352752402	0.613437084	-0.069453889	6.166510937	6.126729754	6.136466055	6.082770669	6.128074223	6.029326332	6.086711349	6.106849385	6.095213468	6.159104829	6.224132448	6.108444269	6.054822761	6.008941007	6.013978489	4.028662395	3.886753863	4.293139752	5.829338006	5.77054881	5.772323634	6.100683454	6.018068292	6.102829195	1989	2482	2445	2157	2105	2145	2240	1915	1884	2251	2141
MXI1	0.452307227	-0.095032497	0.010930739	-0.210499197	2.42E-06	-0.367111811	0.858438569	-0.012459688	4.54E-22	-2.131238737	4.10E-09	-0.524719283	0.948176964	-0.013562653	5.231622877	5.344824829	5.342477279	5.257172318	5.263252599	5.112423563	5.150207965	5.029329161	5.106677653	4.947609994	4.903814509	4.965224469	5.317019321	5.280671136	5.282927512	3.221970281	3.085111208	3.2193831	4.769655226	4.78721625	4.786421435	5.384395331	5.312446361	5.180263789	1040	1444	1410	1217	1155	1136	1170	907	949	972	857
ADD3	0.373202243	-0.078235438	0.611939614	-0.041248512	2.13E-09	-0.397392176	1.20E-09	-0.398142077	5.67E-27	-2.496741086	2.89E-13	-0.607892755	0.675114516	0.045734898	7.532290539	7.547452431	7.579856249	7.488788651	7.4995459	7.43640296	7.481106987	7.50498454	7.549502768	7.149228284	7.182131149	7.13568142	7.212625338	7.14239709	7.110074974	4.991894478	4.997705136	5.18112048	7.037657921	6.897925468	6.900966685	7.559843665	7.589994557	7.646774238	5126	6647	6649	5718	5446	5690	5888	5048	5162	4472	4160
LOC100934123	0.682201964	-0.11041941	0.981083587	0.007192867	0.200711479	-0.147423817	0.802025182	-0.030433419	0.006046003	-0.261091748	0.03628138	-0.231018372	0.882001372	-0.04952033	3.466469421	3.446516321	3.393768136	3.169247299	3.430987734	3.375933827	3.433472578	3.362307795	3.532970656	3.34738783	3.362065519	3.154206714	3.290840554	3.522274953	3.402763684	3.284914	3.064074594	3.179807397	3.103693974	3.208436083	3.300558768	3.314116523	3.509913934	3.334731554	306	387	365	286	324	341	356	286	319	320	294
XPNPEP1	0.718487616	0.034428291	0.842347141	-0.016458974	0.012649326	-0.098293185	0.703486504	0.015829173	1.79E-17	-0.661930097	1.74E-07	-0.248184934	0.821493801	0.023611785	7.626713607	7.582663304	7.578499766	7.619288391	7.603650565	7.668411048	7.566553746	7.605462328	7.566717664	7.500953228	7.537594017	7.454449467	7.622594239	7.628139495	7.584907344	6.993440129	6.913359795	6.895670129	7.335124474	7.344583438	7.363757459	7.658254427	7.562219599	7.638457888	5472	6811	6642	6259	5853	6682	6247	5412	5224	5707	5322
SORCS1	0.068460342	0.279079691	0.478718234	0.118708694	0.008439957	0.267865003	0.000369237	-0.407611673	1.49E-17	-2.502801211	0.014850714	-0.254905534	0.181212833	0.300093094	4.725677138	5.017889183	5.15280261	5.244966466	5.195577944	5.289081092	5.05070131	5.049742494	5.147930621	5.233217515	5.190229959	5.273196239	4.514534708	4.544787964	4.609822921	2.615097389	2.072836539	2.705009023	4.709896374	4.616068388	4.801827605	5.225506403	5.38138549	5.185981529	732	1151	1236	1207	1102	1284	1092	920	977	1185	1046
SORCS3	0.917512755	-0.284902861	0.399438647	-1.366167237	0.279633001	-1.120974008	0.888545271	0.133044226	0.005599215	-2.990504464	0.135086432	-1.536021817	0.91749267	0.276633902	-2.427738523	-2.402441822	-2.700466125	-3.615290804	-1.749814518	-3.091839517	-3.08828758	-4.448591515	-4.451813675	-6.64385619	-2.214626204	-2.747148939	-2.476044648	-2.785319805	-1.836164926	-6.64385619	-6.64385619	-3.120168901	-6.64385619	-3.723206205	-2.517889637	-2.395928589	-2.69831937	-1.582199152	5	6	5	2	9	4	4	1	1	0	6
CFAP58	0.947633714	-0.106781343	0.997923665	-0.004502255	0.612888326	-0.29522139	0.634654305	0.243506403	6.65E-06	-4.273331712	0.830336486	-0.116905647	0.621908537	0.527149229	-1.210710673	-0.777785671	-0.455580514	-1.30829137	-0.774280832	-0.69436652	-0.690546714	-0.462063173	-1.312411935	-0.746725096	-1.24850301	-1.350711614	-0.94561128	-0.475849821	-0.285959641	-6.64385619	-2.087967192	-6.64385619	-0.78543913	-0.583836528	-1.426175751	-0.45403154	-0.31760943	-0.08020945	12	21	25	13	17	20	20	20	11	18	12
ITPRIP	0.780781115	0.029798748	0.001826622	-0.164067066	0.000233152	0.159460601	1.82E-08	0.290274633	4.95E-28	-2.46948397	1.04E-09	-0.349814876	0.605370215	0.047541724	7.521560623	7.569933828	7.568148601	7.607154368	7.592149126	7.549511736	7.38997066	7.398206661	7.379003139	7.691974617	7.739703176	7.706043646	7.857595142	7.824218493	7.848478744	5.077942812	4.971583657	5.203495024	7.23493148	7.22356122	7.151675195	7.608824117	7.570717711	7.622470813	5088	6751	6595	6207	5807	6153	5528	4688	4587	6514	6122
LOC100935165	0.877268074	0.025390358	0.526277897	-0.060048299	2.64E-06	-0.319353868	1.15E-09	-0.491941407	3.36E-14	0.647144897	0.28410137	0.059483956	0.7452337	-0.045780404	7.041787604	6.817154275	6.86001296	6.964812486	6.896615153	6.934954682	6.870181324	6.872077509	6.797945852	6.605071112	6.620833979	6.535904996	6.35622899	6.438785323	6.449167134	7.512166355	7.575803427	7.57395105	6.940154244	6.963587933	6.994813487	6.924931331	6.76294132	6.895010113	3648	4006	4037	3977	3585	4019	3855	3255	3066	3067	2819
LOC100918759	0.9603438	-0.052073392	0.199995492	-0.625057518	0.000185832	1.05651088	2.91E-06	1.366016153	0.000425255	-1.120169378	0.330530874	0.281702081	0.919906951	-0.100809816	0.311498332	0.338006915	0.30178472	-0.144014548	0.602680182	0.335397258	-0.532535029	0.20853694	-0.615920266	1.468549181	1.225488829	1.44330239	1.647614612	1.57590685	1.843326657	-0.479216367	-1.253339351	-0.643721066	0.754448242	0.508887439	0.544449694	0.303342486	0.53677337	-0.194416247	34	45	42	28	45	41	22	32	18	87	67
SFR1	0.320516482	-0.232690507	0.631945858	-0.107056811	0.774068899	-0.041812239	0.992807743	-0.001286623	3.01E-08	-0.822229147	0.309720606	-0.126802194	0.599313911	-0.150140668	3.79728985	3.745235564	3.543658007	3.372418539	3.459530657	3.557803766	3.711371392	3.55916554	3.496932954	3.673910795	3.729121122	3.558951349	3.65974146	3.723745026	3.701204349	2.980950867	2.531971155	3.118330695	3.661575928	3.533126532	3.515146389	3.481557373	3.541496094	3.614587107	385	476	405	329	331	387	431	327	311	402	380
LOC100913363	0.830729993	-0.102063686	0.545558217	-0.175992665	0.025479009	-0.403229662	0.305178345	0.167580661	0.008282019	-0.384599544	0.106672899	-0.273018548	0.95042327	0.034106143	2.60754025	2.211610169	2.434061091	2.307540818	2.422692538	2.220101922	2.391094434	2.187851875	2.149325826	2.00298331	1.968424314	2.074876876	2.434993997	2.793190763	2.531729655	2.22992819	1.760509728	2.123472067	2.149663817	1.934209112	2.354041169	2.510455714	2.347255507	2.501189129	168	164	187	157	161	153	172	126	122	126	112
COL17A1	0.57030764	-0.063549098	0.125988362	-0.108746372	8.85E-07	-0.314534157	1.02E-05	-0.260143589	1.03E-05	-0.224234841	0.013085543	-0.125979805	0.329248425	-0.111540557	5.80106882	5.711267855	5.671477448	5.708127752	5.648201693	5.637867644	5.607142676	5.630916706	5.620527197	5.415532185	5.352574498	5.47371049	5.457390968	5.424846668	5.522145433	5.527123389	5.449597818	5.536811857	5.609113737	5.615774208	5.582196735	5.630696776	5.59102792	5.628475829	1544	1861	1771	1664	1509	1635	1606	1377	1355	1344	1170
SLK	0.722864517	0.060626707	0.145235765	0.138086065	0.044157683	0.138667728	0.606690312	-0.037839461	4.01E-22	-2.33957433	3.06E-06	-0.381484706	0.28714512	0.160291909	6.291612944	6.502345682	6.601996758	6.50175011	6.499625621	6.574164164	6.545185153	6.595424437	6.667242486	6.583974116	6.577526319	6.64858408	6.442098151	6.405844303	6.432347718	4.075702275	4.063211822	4.238006797	6.207463718	6.0188459	6.024410939	6.561295676	6.691338046	6.622016872	2169	3221	3376	2885	2723	3130	3077	2687	2800	3022	2735
STN1	0.888653861	0.034616502	0.819820263	0.039974008	0.278358717	0.093654727	0.913511542	-0.010248426	2.39E-12	-0.897822494	0.892980517	-0.012483695	0.629513738	0.092572345	4.035609037	3.979539433	4.004369447	3.94857787	4.176043683	3.999667575	4.094179642	4.020253938	4.025649833	4.052161542	4.115669063	4.133547024	3.99379065	4.025403388	3.97028185	3.087192281	3.218022946	3.020905965	3.99166514	4.078926629	3.91210113	4.132741429	4.000183906	4.164824372	454	560	557	491	544	525	563	451	449	522	496
SH3PXD2A	0.235061057	0.365854893	0.057051589	0.446610343	9.50E-07	0.996862221	0.091712025	0.301183166	5.39E-12	-2.844439801	0.522671183	0.121153601	0.13737235	0.574666576	4.497611195	5.261036219	5.503240983	5.430053452	5.450274231	5.469920398	5.601826052	5.546140194	5.444870433	6.087054604	6.06648636	6.090170847	5.379530542	5.32630658	5.450446464	2.038635862	1.993463706	2.695685525	5.518071325	4.9371053	5.165606553	5.530882372	5.857959927	5.588022128	625	1362	1576	1372	1316	1455	1600	1298	1200	2141	1919
NEURL1	0.977789783	-0.037057575	0.971014351	0.036191882	0.519309776	0.253823452	0.103120716	0.556127654	1.19E-05	-2.29637214	0.099817357	-0.676562352	0.846998822	-0.21331505	-0.487163855	0.529224581	0.122772143	-0.144014548	0.072596357	0.114909297	-0.085652136	0.336749392	0.013591605	0.674031076	0.273114475	-0.025302403	0.340334531	0.820261325	0.675033233	-1.230741674	-2.363907576	-3.120168901	-0.127253819	-0.448300121	-1.303879329	-0.384583612	-0.025486985	-0.08020945	19	51	37	29	31	35	31	35	28	50	34
CALHM1	0.983104546	-0.054731666	0.684577143	0.485201659	0.735554069	0.259799979	0.097439348	0.99953093	0.142223505	-0.913192471	0.665028472	-0.324564507	0.952644929	-0.135448505	-1.964662253	-3.089433114	-1.583603356	-1.940095139	-2.702092531	-2.154689698	-1.937770019	-1.589978916	-1.593978164	-1.361611947	-2.464329529	-1.981914793	-0.85423957	-1.524335759	-1.15567513	-2.890791898	-2.087967192	-4.265233695	-2.030453729	-1.873688547	-3.720911132	-1.582079903	-2.395241379	-3.083253662	7	4	11	8	4	7	8	9	9	12	5
CALHM2	0.860119365	0.059524008	0.957580605	0.015293736	0.422641249	0.100920632	0.075051087	0.203238596	2.52E-08	-0.803441626	0.084399336	-0.206970212	0.426323676	-0.215024726	3.511658392	3.147261392	3.24848327	3.342180634	3.351991522	3.395678174	3.344596076	3.331857142	3.280821749	3.464634038	3.455087226	3.293608646	3.42911972	3.671181493	3.421066655	2.387371952	2.672957953	2.440557737	3.158913314	3.166812639	2.965683338	3.148283455	2.974886716	3.14229074	316	315	330	322	307	345	335	280	268	347	314
PDCD11	0.012274602	0.181821497	0.040121943	0.136267903	0.003618743	0.152107289	1.03E-11	-0.579621439	1.05E-19	-1.152246544	9.51E-10	-0.455004162	0.368919744	0.100899008	6.431629599	6.428653534	6.573409213	6.614626055	6.682770636	6.681107231	6.662183758	6.580931769	6.598759092	6.60660275	6.64867178	6.634025416	5.83393914	5.937617068	5.922189677	5.341202226	5.30989517	5.325631588	6.076643061	5.969010885	6.022950946	6.517181283	6.663415135	6.555110492	2390	3060	3309	3119	3091	3371	3338	2660	2671	3070	2874
ATP5MD	0.914661707	-0.021789472	0.773247891	-0.038287412	0.02280829	-0.156552088	0.756683542	-0.022689109	1.57E-22	1.630918213	1.27E-14	0.899805057	0.654677644	-0.070298346	6.489811034	6.283586297	6.269519262	6.346658357	6.291788978	6.340744536	6.317638887	6.328033857	6.284155299	6.186673658	6.208185706	6.179999127	6.3229689	6.310868393	6.342779051	7.975725837	7.991866697	7.970122325	7.091160147	7.318685296	7.333158658	6.34195027	6.232272985	6.25948864	2488	2767	2681	2591	2358	2662	2628	2233	2147	2295	2118
TAF5	0.991353748	-0.003714584	0.760209213	0.057865609	0.000115911	-0.435087236	8.04E-06	-0.528428035	6.82E-14	-1.28814582	2.47E-05	-0.476360432	0.672691875	0.09566808	4.582656121	4.557627178	4.578213809	4.678462047	4.491491116	4.537330482	4.716735072	4.599604509	4.576182963	4.266269758	4.036604243	4.110522719	4.054000154	4.118083444	3.960929785	3.345225953	3.510131071	2.994535794	4.192916158	3.983253731	4.114844046	4.716442329	4.61908131	4.670151051	663	836	830	815	677	762	866	674	657	606	470
PCGF6	0.695466564	-0.095447662	0.982791421	-0.006098489	0.011834978	-0.259612574	0.000150341	-0.419509828	4.36E-17	-2.115427525	0.000864601	-0.347679723	0.963095628	-0.015475593	4.102120571	4.065405582	4.192044515	3.935134824	4.093459842	4.044132105	4.078954096	4.171212904	4.090566277	3.946465627	3.732841404	3.901743655	3.644157013	3.788629203	3.667105115	1.948193254	1.760509728	2.312221254	3.932682497	3.72100105	3.664944619	4.11486681	4.038634328	4.159021993	475	595	635	487	513	541	557	500	469	485	381
INA	0.986325698	-0.029480167	0.900157386	-0.137470631	0.020541537	0.974549746	0.615662347	0.241503302	2.10E-08	-5.246812785	0.766021458	0.145996237	0.941247412	0.111305887	-1.964662253	-0.966901502	-1.179416584	-1.30829137	-1.935544759	-0.969480526	-2.401255928	-1.072890048	-1.07692674	-0.316955007	-0.326391081	-0.504868269	-0.94561128	-1.268234609	-1.15567513	-6.64385619	-6.64385619	-6.64385619	-0.78543913	-1.562373434	-1.303879329	-1.177881635	-1.299740761	-1.300568179	7	18	15	12	8	17	6	13	13	25	23
NT5C2	0.796230558	-0.043888838	0.855327622	0.025058413	1.21E-06	0.353270627	0.00114904	0.205860333	1.61E-17	-1.147037737	0.297067003	-0.065882951	0.810971594	-0.040884148	5.934820998	6.066302732	5.987432566	5.997224878	5.90324453	5.955586814	6.025286938	6.07426235	5.963594421	6.355286554	6.329239164	6.363431825	6.205108699	6.227514332	6.172951271	4.676901653	4.885267019	4.985546574	6.006121027	5.903996343	5.88108081	5.921198366	5.961654022	5.982323227	1694	2381	2205	2033	1801	2038	2146	1872	1719	2579	2303
CNNM2	0.787829377	0.122059985	0.40142843	0.222733584	0.006557811	0.45067835	0.121651745	0.255762298	7.89E-11	-1.995254815	0.122779705	0.25123364	0.435584584	0.283339239	2.556701359	2.389844759	2.959313956	2.870498531	2.678819003	2.720387052	2.886969116	2.797986066	2.887311904	3.091459349	3.040488159	3.125782549	2.84255259	3.07912026	2.750150681	0.572549294	0.665832181	0.683608307	3.063743086	3.028413741	2.56937788	2.77610408	3.172251772	2.805995134	163	186	270	233	192	216	244	193	204	268	235
BORCS7	0.781136185	-0.042405122	0.932358051	-0.011283209	0.010616867	-0.152041159	0.144727274	-0.084010276	1.08E-17	0.88993378	1.71E-07	0.350268747	0.496478119	-0.085269678	5.89359315	5.79278261	5.689684876	5.747114525	5.754727281	5.748532044	5.791234509	5.831061808	5.721577738	5.623490633	5.67419014	5.623536784	5.744505256	5.686501523	5.694741444	6.722965455	6.708603945	6.616024329	6.109951706	6.115683497	6.202637564	5.724050026	5.724775267	5.672924734	1646	1969	1793	1709	1625	1766	1825	1582	1454	1553	1462
LOC100915970	0.951888882	0.11434381	0.80230788	-0.316411835	0.09368498	0.897131342	0.005132669	1.407878098	0.672728047	-0.207784729	0.005365259	1.384809088	0.884145888	0.253170011	-0.804045271	-0.691778562	-2.397416388	-0.968044467	-1.585290731	-0.969480526	-1.305933374	-1.940193028	-1.593978164	-0.316955007	-0.933446791	0.120117427	0.132660574	0.293373401	-0.015977035	-0.479216367	-1.753247549	-2.184293541	0.023172683	-0.054510038	0.371687927	-1.582079903	-0.453316095	-1.065037744	16	22	6	16	10	17	13	7	9	25	15
WBP1L	0.450508178	-0.062465	0.51099163	-0.045679786	0.371677978	0.039139154	6.81E-06	0.207342477	2.30E-18	-0.782674804	0.992086265	0.000502791	0.783005867	-0.029597983	6.748105969	6.730243668	6.749116629	6.698572593	6.658867388	6.682614865	6.672364132	6.704920769	6.713120908	6.765869652	6.78750436	6.791603862	6.939338167	6.980564632	6.92968116	5.982202724	5.91372448	5.984362004	6.791269364	6.741910948	6.69636736	6.720962526	6.642762647	6.774954061	2976	3772	3738	3306	3041	3374	3361	2899	2891	3428	3164
SFXN2	0.860017403	-0.047322458	0.914711245	-0.023369367	0.828430476	-0.024310576	0.430257739	-0.07674776	1.09E-13	-1.197890436	0.01142506	0.224709709	0.944031279	-0.021314907	4.449652763	4.43394667	4.335142218	4.437556381	4.317898275	4.322060314	4.430407362	4.479732416	4.239761489	4.394749966	4.410970824	4.340649544	4.275004176	4.429710023	4.28454809	3.156154596	3.153097138	3.319899559	4.687537174	4.722250985	4.485127401	4.517653735	4.233539312	4.404371667	605	767	701	689	600	657	710	620	520	662	609
ARL3	0.935809468	-0.010774084	0.055484158	0.106682916	0.015369504	0.103973047	0.002411739	0.130242545	1.39E-22	1.087519142	1.81E-11	0.425102333	0.661630508	-0.043770102	7.01418307	6.963495227	6.900527429	6.916462798	6.897919273	7.031978324	7.048421946	7.056804706	7.093600544	7.073720382	7.061579322	7.055445658	7.114605254	7.08972912	7.065320517	8.038946164	8.033609001	8.069227152	7.365371394	7.385417391	7.403291249	6.9545454	6.86854776	6.924380918	3579	4434	4151	3845	3589	4298	4362	3700	3763	4244	3826
TRIM8	0.762502195	-0.030647721	0.004477426	0.139172315	1.11E-12	0.454937238	2.51E-13	0.470835458	1.81E-21	0.892952047	2.78E-11	0.380087308	0.342763515	-0.081820765	6.711293019	6.678700604	6.679457273	6.695585933	6.636125158	6.645989555	6.805513749	6.844929766	6.836757563	7.167676475	7.166742409	7.09996207	7.157088719	7.152703826	7.172513723	7.62091859	7.585524309	7.54227921	7.088673842	7.056262743	7.065303818	6.636827691	6.593571087	6.59379859	2901	3639	3562	3299	2993	3289	3686	3195	3150	4529	4115
SUFU	0.908300931	-0.024631871	0.742371704	0.044345491	0.932876612	0.007438488	0.516543352	-0.047931069	1.23E-05	-0.306369202	0.281049625	0.074676831	0.939083814	0.017542711	5.021174103	5.064974658	4.966244265	4.95478759	5.011849626	5.01206516	5.058484712	5.030909713	5.096177426	5.013750403	4.982486293	5.079308033	5.00253385	5.026455683	4.880054445	4.726496342	4.609682743	4.800053423	5.065341645	5.149670216	5.061366196	4.911979226	5.104642471	5.088612445	899	1189	1086	987	971	1060	1098	908	942	1018	905
ACTR1A	0.519041577	-0.04819925	0.853631273	-0.014466372	0.119839113	0.056738001	0.000243646	0.138517528	2.15E-09	-0.265326096	0.196263907	0.045897907	0.802066082	-0.024083072	8.368110466	8.308446044	8.281101106	8.292201368	8.236536874	8.284627609	8.336513295	8.264654578	8.313452619	8.372663238	8.42808419	8.327243815	8.457939551	8.44887287	8.466771984	8.074009141	8.0489701	8.039133048	8.38137835	8.366681798	8.347766197	8.278830502	8.26442657	8.342494132	9149	11264	10810	9979	9076	10243	10653	8547	8766	10442	9866
MFSD13A	0.045503742	0.46056263	1.77E-09	1.384787323	4.69E-20	3.319855117	2.10E-19	2.999287921	2.90E-05	0.603891258	7.31E-18	2.663866939	0.437980315	0.267528375	3.54681734	3.312459958	3.378883508	3.789599777	3.721561071	4.111348709	4.873201542	4.8258627	4.698241141	6.707114754	6.811891326	6.683619584	6.418244786	6.448299615	6.374823165	3.903880421	4.032856535	4.119244319	6.283973292	5.979567397	5.973923066	3.601934265	3.689800379	3.751983553	323	353	361	440	397	567	965	788	715	3291	3218
LOC111719078	0.81507127	-0.76523189	0.780411243	0.576751958	0.931202038	0.117512236	0.960975722	-0.0619576	0.011127355	-2.854404576	0.964460729	0.055357489	0.855746015	0.54448576	-4.468449404	-3.614267856	-3.609611083	-3.615290804	-4.444812078	-6.64385619	-3.08828758	-3.615380124	-3.094364573	-3.663175281	-3.149169521	-4.482412309	-3.160467288	-6.64385619	-2.483655566	-6.64385619	-6.64385619	-6.64385619	-3.176326583	-2.05880044	-6.64385619	-3.608232199	-1.931663495	-4.442318461	1	3	2	2	1	0	4	2	3	2	3
CUEDC2	0.9950083	-0.001089915	1.66E-08	0.395071439	6.48E-22	1.351254858	2.33E-22	1.352167983	1.34E-27	1.922505991	3.88E-22	1.408462537	0.181212833	-0.140884911	6.490939778	6.420831679	6.373295384	6.438248632	6.371556052	6.472665381	6.851038766	6.823658565	6.796556766	7.801013219	7.781613867	7.757205163	7.739269663	7.810830711	7.792463925	8.346803302	8.330189839	8.376996299	7.859258461	7.82614634	7.826281279	6.294437047	6.228812914	6.33990528	2490	3044	2880	2760	2492	2917	3804	3148	3063	7026	6303
FBXL15	0.727647682	-0.095983874	0.791677315	0.05752968	0.002435228	0.324354739	5.34E-06	0.520836304	5.42E-08	0.592110314	1.03E-11	1.006945176	0.803615696	-0.073399203	3.589594328	3.358543429	3.423084461	3.263691202	3.421346541	3.400572327	3.48520804	3.519184284	3.541841161	3.900588077	3.66825366	3.779345173	3.956420671	4.05793812	3.922903239	4.105650108	3.947364738	4.101703229	4.539346806	4.356241065	4.501993729	3.334854362	3.350939098	3.467417616	333	364	372	305	322	346	369	318	321	470	364
PSD	0.90428743	-0.105124502	0.061644328	0.639187262	1.62E-08	1.722430333	9.72E-10	1.916233285	0.002023047	0.691997349	2.11E-06	1.296232999	0.899199031	-0.11439814	0.311498332	0.253809587	0.604408275	0.017775163	0.34154464	0.490343233	0.761640356	1.133326403	1.198175136	2.252952858	1.968424314	2.13315767	2.220571482	2.36236372	2.352612288	1.174362325	1.228981177	0.860900716	1.778650997	1.661976867	1.63433567	0.260628	-0.079370107	0.639573184	34	42	52	32	38	46	55	61	63	150	112
NFKB2	0.164682859	0.118766177	5.42E-13	0.745876272	8.71E-25	1.990984872	1.58E-24	1.861444021	1.32E-25	1.726506937	8.09E-24	1.86398179	0.665149632	-0.053737671	5.933991283	5.816823783	5.882295013	6.041023988	5.919602003	6.029326332	6.628069535	6.603944484	6.639618311	7.875322694	7.882820459	7.848963383	7.707755843	7.793590085	7.71715967	7.634274892	7.61806372	7.561333544	7.776493479	7.734961726	7.714953688	5.81910621	5.81799044	5.835447613	1693	2003	2049	2096	1821	2145	3260	2703	2747	7397	6761
GBF1	0.580589179	0.094347937	0.61111192	0.069538931	7.91E-06	0.389659468	0.914866115	-0.009425773	1.83E-11	-0.74641187	0.416106168	-0.065189038	0.431809348	0.132825299	6.373452986	6.477617556	6.607327684	6.536104574	6.643400283	6.560562867	6.60061172	6.564656191	6.500372146	6.831086501	6.844495579	6.950768596	6.456111569	6.449414829	6.523047977	5.77253276	5.722233047	5.7232862	6.480471131	6.44002907	6.341470961	6.44509773	6.828417429	6.58192128	2295	3166	3388	2954	3008	3100	3198	2630	2495	3587	3292
PITX3	0.951888882	-0.090754677	0.768052005	0.256200508	0.005352523	1.122856414	0.000975656	1.310769129	0.37510606	0.312237548	0.03000897	0.859062826	0.989576771	0.02347381	-1.097804315	-0.777785671	-0.605387039	-1.185740903	-0.6071001	-0.969480526	-0.776555065	-0.392620502	-0.539081897	0.362120249	0.004280427	0.554757709	0.588498764	0.644448894	0.252822084	0.099026854	-0.381703347	-1.217457358	-0.295210502	0.040738341	0.371687927	-0.685013424	-0.770314336	-0.960280183	13	21	22	14	19	16	19	21	19	40	28
ELOVL3	0.168053494	0.698610172	0.002622692	1.124661643	1.67E-07	1.806169396	2.91E-12	2.907242126	0.023702716	0.591077142	0.006518572	0.814972361	0.985076519	-0.02444344	0.502689515	0.417560178	0.734827425	1.371610342	1.015340581	1.37015128	1.71072584	1.391332115	1.937113097	2.510255254	2.253812172	2.325391596	3.504416809	3.530729189	3.360712734	0.688832589	1.124476057	1.640757757	1.51645731	1.268274608	1.328774563	0.639695325	0.171925857	0.767108921	39	47	58	82	61	84	108	73	105	179	136
NOLC1	0.086451896	0.08290219	0.047893367	0.08037519	1.28E-05	-0.15635224	7.12E-16	-0.52534819	0.015979439	-0.066323792	4.48E-13	-0.392102641	0.542961992	0.041404987	8.152517613	8.173341882	8.203851485	8.242247596	8.256160391	8.279821261	8.246369992	8.253697919	8.270571664	8.053032094	8.002071349	8.005365956	7.641849237	7.664127912	7.647456384	8.084773104	8.102717602	8.143326575	7.793823231	7.764912033	7.79454593	8.218384116	8.247769989	8.187595435	7879	10257	10246	9640	9201	10209	10008	8482	8510	8367	7343
PPRC1	0.000545042	0.330315543	0.000484169	0.302220961	1.05E-07	0.444263593	1.89E-07	-0.472457737	3.71E-21	-2.215951569	7.54E-05	-0.304286869	0.342863605	0.141872982	4.989579282	5.118033206	5.19164981	5.487591388	5.33433061	5.466423744	5.430072775	5.377496655	5.396787373	5.55533329	5.500668177	5.5749527	4.575373158	4.666784776	4.637480669	2.882631423	2.775735685	2.994535794	4.828740613	4.785498356	4.770848968	5.178953702	5.351151819	5.193096983	879	1233	1270	1428	1214	1452	1420	1155	1161	1481	1297
LDB1	0.016068697	-0.143924886	0.002374417	-0.161136462	2.65E-08	-0.305595092	0.001420862	-0.135813668	0.0385079	0.073726857	0.001544162	0.130982629	0.547107915	-0.054582982	8.224008019	8.123241873	8.132434908	8.01073751	7.998953885	8.038610299	7.940463933	8.052282638	8.00390665	7.874051464	7.831261939	7.85806383	7.975534399	8.058953585	8.038101627	8.224992929	8.275189478	8.200888773	8.331779568	8.26417122	8.277415528	8.097495014	8.05822987	8.16062596	8279	9906	9752	8211	7698	8637	8096	7377	7073	7391	6523
HPS6	0.904055114	-0.021124655	0.64839728	-0.047543852	0.02829558	0.125532289	6.97E-06	0.282001811	9.26E-21	-1.53539794	0.000295779	-0.221628661	0.718369207	0.050419403	5.20848011	5.179230375	5.167312708	5.116867782	5.111141326	5.263788212	5.186177255	5.071407792	5.155174681	5.30415505	5.342869898	5.284812329	5.440573466	5.513889731	5.447101202	3.662135921	3.664856716	3.622599025	4.936956804	4.982797553	4.970370161	5.255727409	5.171050964	5.27986842	1024	1287	1248	1104	1040	1262	1200	934	982	1244	1162
C1H10orf76	0.582436233	-0.0759785	0.724786697	-0.041870015	0.09649237	-0.10606032	0.104788353	0.09867702	1.19E-15	-0.920278253	0.000811546	-0.217618372	0.899458182	-0.024501881	5.709977373	5.621724184	5.68162104	5.509298841	5.624239196	5.652302142	5.590060051	5.65878518	5.639246469	5.586713605	5.536231091	5.572848554	5.758143181	5.807113815	5.744644401	4.683925039	4.660788975	4.910965806	5.484960894	5.445644279	5.430777725	5.715179624	5.612428876	5.6126425	1449	1749	1783	1450	1484	1652	1587	1404	1373	1514	1329
MGEA5	0.705392035	-0.069517332	0.988940864	-0.002971112	1.56E-10	0.654354507	8.10E-13	0.805117179	7.43E-16	-1.151616312	2.25E-09	0.557103839	0.967927552	0.010503183	5.31556348	5.365033111	5.440112614	5.362612875	5.282019133	5.266471599	5.384976461	5.448993047	5.277054256	6.00038201	6.004742614	6.078353209	6.165401358	6.12724929	6.242784534	4.129854629	4.328750641	4.205529707	6.038872081	5.880048055	5.873809976	5.279991318	5.468461265	5.402803972	1102	1464	1508	1309	1171	1264	1377	1214	1068	2017	1839
NPM3	0.675980637	-0.062687903	0.576331356	-0.060224261	0.006812166	-0.174648035	1.18E-05	-0.314794551	4.33E-16	0.822985718	2.99E-08	0.41411903	0.888208393	-0.026670143	5.814655459	5.7386317	5.707665379	5.6751511	5.689954606	5.708637871	5.780921323	5.618355791	5.682002749	5.612352344	5.640917353	5.48382455	5.512074273	5.427112748	5.378513493	6.629353624	6.572779465	6.529130443	6.103632703	6.195473012	6.204570777	5.769507384	5.655332716	5.756953785	1558	1897	1816	1626	1553	1717	1812	1365	1414	1541	1429
FBXW4	0.924886017	0.020584693	0.453078578	0.084571871	0.436925951	0.058032797	1.09E-06	0.381502054	6.86E-14	-0.868739938	0.453943581	0.053014364	0.789399861	0.048613421	4.612002172	4.598739835	4.578213809	4.614540665	4.675101342	4.561567673	4.712794781	4.664171981	4.666147843	4.684991316	4.669628407	4.608503983	4.962253891	4.932279382	5.039596775	3.708792862	3.710697636	3.765353638	4.641751544	4.773415475	4.533096268	4.686500619	4.668957797	4.579660773	677	860	830	780	769	775	864	704	699	810	729
DPCD	0.273698809	-0.140792356	0.707183629	-0.050800119	0.083070276	-0.127174535	0.444050052	-0.056837013	3.49E-12	0.641091186	2.89E-06	0.363280534	0.600759614	-0.085387069	5.350805582	5.16489333	5.181678321	5.101906267	5.142286931	5.032703117	5.095271427	5.271849921	5.179535906	5.038170072	5.139279712	5.140258393	5.087091432	5.255388795	5.185917958	5.929497541	5.83622514	5.857894356	5.598167578	5.63498092	5.556188977	5.196056264	5.052358373	5.194515873	1130	1274	1261	1093	1062	1075	1126	1073	998	1035	1009
POLL	0.998171946	-0.001830337	0.621622677	0.106453968	0.937531775	-0.012144035	0.634925492	0.06208254	3.26E-11	-1.248056037	0.013101534	0.289548901	0.929534635	0.035638527	4.229304029	4.031037643	4.04579443	4.118770708	3.979822571	4.203846086	4.103238434	4.401251373	4.12343907	4.058144236	4.138287084	4.075282279	4.259745347	4.137587294	4.098064724	3.003582986	2.59199033	2.975400416	4.620270794	4.379203274	4.181795784	4.102826164	4.127532759	4.184950868	519	580	574	553	475	605	566	587	480	525	504
BTRC	0.894594445	-0.022658095	0.873155004	-0.02045131	0.170406569	-0.080574372	0.257419249	-0.065392617	1.35E-19	-1.289809998	4.87E-05	-0.255119765	0.46362293	0.089938065	5.913933615	6.066302732	6.126104364	6.051963734	6.028394516	5.956417965	6.060595435	5.995505074	5.987329145	5.951399822	5.954646504	5.956948537	5.992342198	5.985299693	5.930997385	4.703640939	4.732540634	4.800053423	5.883618791	5.748673524	5.708363273	6.129159444	6.10745056	6.137913419	1669	2381	2427	2112	1964	2040	2199	1773	1748	1949	1776
TLX1	0.908193166	0.04502966	0.907130544	0.034682909	0.827640893	0.033637923	0.015268739	-0.330852503	0.00018194	-0.46248759	0.007290985	-0.364900182	0.620349279	-0.152266057	3.061015898	3.02558611	2.965969138	2.972725123	2.99705482	3.21855289	2.928333844	3.116524947	3.112406149	2.924659543	3.087737309	3.142904161	2.699092824	2.589759766	2.771705696	2.352533864	2.658995758	2.657777057	2.783591541	2.492865932	2.684668116	2.745452575	2.799397108	3.051249413	231	289	271	250	240	306	250	241	238	239	243
KAZALD1	0.621936714	1.057576625	0.837977304	-0.485418167	0.615153139	-0.636200416	0.99528962	0.007118562	0.191824231	-1.296737614	0.13332538	-1.870058756	0.996221381	0.013036741	-3.637690644	-3.614267856	-2.397416388	-2.153290161	-2.399064228	-1.755802079	-2.704255684	-2.403642335	-6.64385619	-4.491090894	-4.498492016	-2.747148939	-3.682332842	-3.689140315	-2.234132868	-2.341944839	-6.64385619	-4.265233695	-3.176326583	-6.64385619	-6.64385619	-3.083141151	-4.441654537	-2.145722724	2	2	6	7	5	9	5	5	0	1	1
PDZD7	0.512541194	0.292813193	0.839732133	-0.100217371	0.587257116	-0.139899268	0.523802896	0.146866351	0.027623295	-0.432389226	0.701255316	-0.092835166	0.743687547	-0.193394714	1.221138707	1.469271343	1.565006538	1.770190475	1.877188677	1.48519912	1.135834546	1.593104595	1.220446213	1.297028871	1.267132716	1.267116437	1.693762848	1.346132484	1.655126907	0.743638485	0.99708228	1.227261617	1.195789375	1.010365155	1.765841224	1.141432883	1.339859989	1.187645449	64	98	103	108	110	92	72	84	64	77	69
LZTS2	0.990520435	-0.00188025	0.102412972	-0.099254756	0.169347139	0.062057537	0.302517787	0.046205763	1.51E-24	-1.685383302	8.50E-08	-0.300077166	0.962575905	0.007141419	7.147924577	7.051073081	7.107309566	7.10572197	7.082433607	7.112856464	7.035466267	7.004269465	6.96924421	7.147826346	7.201726436	7.143145881	7.107164637	7.156805991	7.181264911	5.423233206	5.418166626	5.409290533	6.894519577	6.768243802	6.744554681	7.163156627	7.052423785	7.112514758	3927	4712	4792	4384	4078	4546	4323	3568	3453	4467	4216
TWNK	0.846163388	-0.031660219	0.053972645	-0.147931152	0.604508898	-0.033100503	0.033065296	0.118408377	1.13E-09	-0.428799748	0.06640823	0.100465388	0.432176515	-0.098929938	5.202980374	5.144579049	5.120357205	5.097387388	5.168458238	5.107942118	4.973763178	5.000579063	5.05029021	5.127653191	5.17526964	5.065905359	5.280943677	5.207415378	5.335739066	4.736664318	4.760053058	4.685797093	5.249598889	5.218767753	5.30187009	5.093306727	5.057048657	5.021445761	1020	1256	1209	1089	1082	1132	1035	889	913	1101	1035
MRPL43	0.948690335	-0.016528097	0.966146085	0.008377802	0.715196376	-0.033638689	0.585738803	-0.045996272	2.30E-26	2.719499608	2.07E-17	1.380383447	0.468279289	-0.127555392	5.779984243	5.526252872	5.571380207	5.658886955	5.639911978	5.531452892	5.564050761	5.713941581	5.62679398	5.571108766	5.641906997	5.565459779	5.593445259	5.517084371	5.631307452	8.358830436	8.346797383	8.333229985	6.917917555	7.059109487	7.043508288	5.614886582	5.326759218	5.555263906	1521	1637	1652	1608	1500	1519	1559	1459	1361	1497	1430
SEMA4G	0.90513564	-0.053036811	0.402557996	-0.200684363	0.001765658	0.443331917	5.79E-08	0.87800533	0.001039226	0.396129975	1.75E-05	0.624567265	0.969693726	0.019786801	2.512922749	2.389844759	2.672440663	2.624704917	2.516237734	2.27443502	2.36119891	2.328156152	2.282305379	3.001182543	3.028430061	2.875651477	3.344862994	3.365693532	3.500672539	2.882631423	2.78861742	3.100778425	3.158913314	3.04573985	3.24653802	2.581592371	2.436352725	2.615764437	158	186	221	196	172	159	169	139	134	252	233
HIF1AN	0.94997419	0.010068206	0.691193463	-0.036969921	6.95E-05	-0.223703943	0.103186649	-0.081166927	3.82E-10	-0.397647394	7.99E-05	-0.213771413	0.951102221	-0.010097263	6.345646013	6.297453524	6.274219084	6.313923558	6.300361642	6.333724977	6.249235504	6.296843161	6.260840179	6.047003747	6.094950118	6.104808054	6.200454399	6.260292636	6.2135502	5.94517128	5.945225746	5.83419107	6.125282633	6.022496808	6.129224131	6.358501852	6.207173245	6.32184134	2252	2794	2689	2532	2371	2649	2507	2185	2113	2083	1958
NDUFB8	0.355387989	-0.087130651	0.091959212	-0.11475248	0.000265423	-0.198770127	0.182660995	-0.066820174	2.59E-21	1.120812613	6.10E-08	0.327476995	0.32964643	-0.108093614	6.979621416	6.879504165	6.85733077	6.838276884	6.791080221	6.826393314	6.800881228	6.82457014	6.747555793	6.645368394	6.743924584	6.731565406	6.842373939	6.840524573	6.833887215	8.025531494	8.048635472	8.005570938	7.168540585	7.28898314	7.241664408	6.785942912	6.712798372	6.894137148	3494	4183	4029	3642	3333	3728	3674	3150	2961	3154	3070
SEC31B	0.508468569	-0.117733989	0.046529749	-0.22940122	0.060830478	-0.164225205	0.99578137	-0.000507225	9.94E-11	0.642039165	1.17E-06	0.449435018	0.82201468	0.051740654	4.449652763	4.526565883	4.365661617	4.328674227	4.356353387	4.303889445	4.182305372	4.354049882	4.117517642	4.286796092	4.222728354	4.340649544	4.510242851	4.376765044	4.45411312	5.110453533	5.174139586	4.98363252	4.978989172	4.897890876	4.815385216	4.447975942	4.531919446	4.517530859	605	818	716	639	616	649	598	568	478	615	535
ZSCAN2	0.942629638	-0.015156892	0.653349907	-0.054146995	2.66E-06	-0.386623651	0.000171837	-0.27396092	1.39E-19	-1.600436977	1.96E-08	-0.508291581	0.584447495	0.080257858	5.116402714	5.146039594	5.114378837	5.112395596	5.129021062	5.089875818	5.116304992	5.074476445	5.023624583	4.738128963	4.696549013	4.782466178	4.842751059	4.858639494	4.853346264	3.633399873	3.295275382	3.65182034	4.633977318	4.652337894	4.565549483	5.215756335	5.235916206	5.165869507	960	1258	1204	1101	1053	1118	1143	936	896	841	742
HYI	0.814073829	-0.085294625	0.458147484	-0.162853547	0.02127205	-0.321678019	0.003641647	-0.410790488	0.146878636	0.150331628	0.307135659	-0.135602769	0.774129469	-0.097937602	3.551152569	3.564806756	3.423084461	3.411774453	3.331547604	3.540170978	3.57910294	3.284941071	3.187811301	3.219763523	3.262630064	3.090917411	3.148974037	3.205949285	2.952448901	3.713376629	3.724170615	3.554603216	3.384167908	3.553457723	3.19560877	3.405175601	3.200789544	3.639803974	324	420	372	338	303	382	394	271	251	293	275
WDR73	0.862119069	0.074713013	0.926341078	-0.032791198	0.626732361	-0.084187404	0.065723078	-0.29022997	5.54E-13	-2.446441986	0.00463612	-0.462354005	0.918207703	0.049720618	2.837898071	2.857468355	2.932381907	2.863418824	2.984015095	3.003789062	2.770488426	2.863317168	2.89425529	2.871291982	2.770583405	2.732186934	2.548174139	2.471782906	2.735599649	-0.358857384	0.99708228	0.645376904	2.547428176	2.294560317	2.399756673	2.920293392	3.020426491	2.835397236	198	257	265	231	238	263	225	202	205	230	195
SEC11A	0.822017284	-0.033368137	0.607848338	-0.048086986	0.001706155	-0.176871148	0.012226261	-0.134749552	0.030343641	-0.098575351	0.006013908	-0.146977485	0.410425176	-0.098572833	6.251549815	6.08850108	6.109669841	6.104701382	6.158134842	6.088147986	6.12353637	6.093297759	6.089931021	5.946570148	6.007816606	5.965795567	5.958876425	6.060211288	6.027480674	6.05081652	6.055920087	6.048940145	5.965657526	6.05423255	5.989704313	6.077798524	5.955805626	6.121597174	2109	2417	2399	2191	2149	2235	2298	1897	1877	1943	1843
ZNF592	0.844683033	-0.019621563	0.873155004	0.012536458	0.974548165	0.00141657	0.000266535	-0.136506577	1.75E-27	1.484472213	6.62E-17	0.626487903	0.990134662	-0.001684776	7.317838275	7.333384173	7.304309039	7.296524698	7.290042352	7.310094131	7.294994534	7.309504873	7.388561979	7.323882933	7.319594717	7.316325446	7.138438702	7.185533793	7.221960061	8.79599496	8.802194547	8.811014116	7.911842733	7.960488201	7.962560998	7.313409218	7.305619724	7.331456998	4418	5730	5493	5004	4710	5212	5175	4408	4617	5047	4575
PDE8A	0.668933476	-0.124685493	0.384002174	-0.166703217	0.002581416	-0.394166562	1.80E-08	-1.037778297	1.34E-13	-1.656996245	4.29E-08	-0.961287658	0.969032485	0.016569219	4.044861378	4.018334401	4.154665272	3.945228834	4.012296711	3.885608771	3.954335413	3.95515098	3.807614275	3.677801665	3.644749591	3.712107208	2.869608831	3.135638128	3.096061874	2.016551184	2.630659337	2.59897862	3.21209681	3.302729601	2.818605548	4.190772961	4.109584007	3.966492279	457	576	619	490	485	485	511	431	386	403	358
LOC100934908	0.881925475	-0.041803098	0.973518485	-0.008630136	0.006787956	-0.274237997	0.164511477	-0.134037129	1.98E-13	-1.189617183	0.145245633	-0.137912362	0.987538722	0.006069196	4.142903359	4.137663935	3.997889463	4.001131386	4.096492127	4.056588547	4.025951298	4.023433227	4.203884071	3.742389737	3.884364357	3.829557397	3.865264808	3.89395833	4.117835863	2.845529455	2.957835278	2.908373569	4.065772459	3.828351614	3.973856049	3.96661513	4.222447526	4.10873619	489	625	555	510	514	546	536	452	508	421	423
LOC111719168	0.989478666	-0.03346189	0.835009412	-0.333818648	0.770957701	0.239669887	0.830284988	0.168578517	0.004427351	-2.401293208	0.937002456	-0.063886826	0.768798905	0.50982622	-3.113861218	-1.184601651	-2.397416388	-1.940095139	-2.702092531	-2.154689698	-2.704255684	-1.442325533	-3.618997678	-1.992657967	-1.504698117	-2.444724275	-1.828391393	-2.483421697	-1.836164926	-6.64385619	-2.912207609	-4.265233695	-2.794268162	-1.562373434	-2.517889637	-1.932361194	-1.745914632	-1.434522341	3	15	6	8	4	7	5	10	2	8	10
FSD2	0.998532079	-0.00269631	0.980990881	0.020484408	0.599606948	-0.184272041	0.333763713	0.286605435	0.024112606	-0.616209663	0.825368071	0.071517584	0.906493285	0.112868253	-0.351499873	0.069064406	-0.027759477	0.208637854	-0.387850392	-0.14546308	0.165633081	-0.326367443	-0.092224658	-0.515895639	-0.326391081	-0.025302403	0.176655865	-0.065837086	0.443952885	-0.705234964	-0.633326935	-0.793221886	-0.025247446	-0.324410555	0.257139599	0.025737653	0.026455908	-0.026326657	21	37	34	37	23	29	37	22	26	22	23
LOC111719166	0.800749276	0.183834635	0.776174666	-0.163017051	0.695942621	0.122510403	0.076074172	0.455177798	2.52E-07	-2.220574275	0.550509857	0.166768976	0.747977556	0.217980816	0.466424703	1.037201907	1.139869506	1.268190548	0.963137477	0.956972941	0.987172958	0.563345664	0.593782333	1.192120593	0.725556918	1.090115234	1.663161954	1.205360684	1.140307784	-1.730876651	-1.481748021	-0.793221886	0.89117411	0.861768611	1.384409675	1.359521262	0.912988246	1.018511943	38	72	76	76	58	64	65	41	41	72	47
LOC100913192	0.665378652	-0.086357879	0.717948301	-0.056831419	0.197670103	0.107297905	0.002743336	0.241641133	5.17E-18	-1.79441906	0.094508253	-0.136347375	0.972035243	-0.010600227	4.519900067	4.733082813	4.686946292	4.543231736	4.683191865	4.452681219	4.554482115	4.560743394	4.651879362	4.738128963	4.73601085	4.786103434	4.889765246	4.870344368	4.903025268	2.615097389	3.002749048	2.936350991	4.57226308	4.43286582	4.5248676	4.635174039	4.623304179	4.647537098	635	944	895	742	773	719	774	656	692	840	763
HOMER2	0.904055114	0.051169424	0.484034019	0.157755779	0.059246315	-0.279202561	1.28E-05	-0.787252445	0.21869416	0.134921571	0.994123175	0.001233484	0.967653008	0.020271271	2.38276519	2.625868788	2.544894641	2.590813278	2.507151488	2.606396296	2.684578521	2.89837331	2.442457835	2.410900446	2.123841574	2.178144364	1.616008073	1.88372692	1.685727265	2.746137144	2.606612936	2.608946287	2.417600434	2.566738359	2.56937788	2.5902428	2.50203594	2.519419281	144	219	202	192	171	200	212	207	150	167	125
FAM103A1	0.860651465	-0.021598377	0.903147614	-0.012057938	3.29E-07	-0.279777847	4.13E-10	-0.395656816	1.98E-11	-0.398560687	0.000142682	-0.175608162	0.882706748	-0.019290934	6.89475163	6.89522243	6.868473812	6.89144892	6.855591378	6.846708342	6.858637141	6.888734564	6.874991253	6.670482584	6.564015368	6.584755405	6.493009819	6.5099954	6.468545122	6.418159722	6.510319338	6.534696939	6.662012211	6.7114742	6.75778119	6.917646661	6.822001932	6.861013719	3295	4229	4060	3779	3485	3781	3824	3293	3234	3209	2710
C1H15orf40	0.907094478	0.023235089	0.870859185	0.024116012	6.16E-06	-0.361981706	2.87E-06	-0.37331506	3.33E-10	-0.534031223	2.09E-07	-0.436772941	0.956094068	0.011962439	5.497291838	5.348635507	5.431723282	5.465552319	5.478441797	5.404428413	5.453874687	5.470118411	5.427026555	5.013750403	5.00573627	5.17396487	5.05503976	5.139943052	4.96359159	5.010637361	4.791323727	4.876310337	5.01085485	4.988781959	4.968854413	5.454768211	5.410998557	5.448712083	1250	1447	1500	1406	1341	1391	1444	1232	1185	1018	920
BTBD1	0.341096864	-0.085412572	0.231072227	-0.084198766	1.47E-09	-0.427141536	2.17E-10	-0.458503261	4.78E-21	-1.230847435	4.06E-12	-0.562824161	0.411861909	-0.088252614	6.832892786	6.77009728	6.726758448	6.655161463	6.729420846	6.689629735	6.578046307	6.766934226	6.732621827	6.363764862	6.353606587	6.331429263	6.348436434	6.321870672	6.284617641	5.556758074	5.503983307	5.577988995	6.24239597	6.180517983	6.219306641	6.735170218	6.68023365	6.650210929	3156	3877	3680	3208	3193	3390	3148	3026	2930	2594	2342
TM6SF1	0.936534406	0.016910429	0.681020848	-0.052289424	1.82E-05	-0.347114037	4.67E-11	-0.748439966	1.54E-20	-1.922565338	4.35E-08	-0.500301694	0.851504145	-0.036624801	5.165298452	5.140188524	5.10234726	5.229906587	5.062349511	5.166579668	5.169023875	5.022989581	5.059585157	4.771283541	4.759909492	4.836085009	4.396250375	4.420640663	4.345709515	3.087192281	3.143101253	3.413866604	4.698760089	4.614133973	4.595325324	5.157286388	5.081809186	5.059319009	993	1253	1194	1194	1005	1180	1185	903	919	860	776
HDGFL3	0.97159913	0.008666588	0.929807788	-0.014202242	5.10E-06	-0.389726555	3.35E-05	-0.330993226	9.30E-16	-1.06755332	2.66E-06	-0.392665258	0.620457749	0.07883942	5.274203584	5.392365249	5.403809728	5.388736314	5.386051146	5.320408949	5.329446336	5.307497326	5.389434672	5.004485401	4.898855608	4.996958164	5.104278604	5.082159671	4.889943902	4.393894321	4.319904141	4.151996008	4.940112658	5.015408774	4.935098578	5.50595452	5.370121981	5.4295601	1071	1492	1471	1334	1258	1312	1325	1100	1155	1011	854
BNC1	0.731797148	-0.754001963	0.952359049	-0.117280273	0.665892404	-0.414349833	0.803885053	-0.226891359	0.0002456	-3.548140322	0.387393696	-0.765816073	0.760431959	-0.677433895	-2.730389948	-3.614267856	-3.084578491	-2.153290161	-3.61113817	-6.64385619	-3.08828758	-3.090592737	-3.618997678	-3.140459182	-3.149169521	-4.482412309	-3.160467288	-2.483421697	-4.514304093	-6.64385619	-6.64385619	-6.64385619	-2.794268162	-4.544245917	-4.5422184	-4.442222256	-3.607595261	-3.608340137	4	3	4	7	2	0	3	3	2	3	3
SH3GL3	0.87523811	-0.050240685	0.597056713	-0.100953606	0.000760686	-0.409396699	0.000337415	-0.43528715	6.15E-12	-1.155637733	0.000314865	-0.430258843	0.687575766	-0.105395664	3.211020731	3.312459958	3.164182528	3.306082928	3.127295284	3.103204822	3.052006539	3.219914357	3.112406149	2.815874187	2.657693083	2.98729573	2.772605155	2.940057422	2.668240374	2.157772057	2.072836539	1.992542823	2.858892239	2.754068373	2.784546615	3.205705385	3.089205474	3.07609433	256	352	311	314	263	282	273	259	238	221	180
ADAMTSL3	0.987307967	-0.037093908	0.924025193	0.14379654	0.190034763	0.814329759	0.170301068	0.825734165	0.000519648	-3.164745013	0.333552112	0.59998822	0.814190364	0.402175697	-1.467082206	-1.938974095	-2.397416388	-1.754386795	-1.749814518	-2.404933115	-2.150979806	-1.754485155	-1.446336875	-0.924073197	-1.135664949	-1.228250177	-1.147793651	-1.050814992	-1.051057583	-6.64385619	-6.64385619	-1.932229253	-0.78543913	-1.089172106	-2.056266522	-1.064917386	-1.745914632	-1.746734479	10	9	6	9	9	6	7	8	10	16	13
SAXO2	0.630196114	0.352756052	0.465768602	0.380008827	0.711032646	0.140633787	0.03412715	0.640778381	5.77E-08	-4.839530165	0.75262675	-0.11482929	0.69512068	0.303416343	-0.059456754	0.932762804	0.383596521	0.696879825	1.090265755	0.526612339	0.850397041	0.563345664	0.98056337	0.642523139	0.231645396	0.804724187	1.254782112	0.976957125	0.951748286	-2.890791898	-3.807499359	-6.64385619	0.243535524	0.254517763	0.407935019	0.884402645	0.606689065	0.672529563	26	68	45	51	64	47	59	41	54	49	33
EFL1	0.383632175	0.095074147	0.128758535	0.11969367	0.042281738	0.117246735	0.284917399	0.062152466	3.87E-05	-0.230591227	0.002529565	-0.179386732	0.551078542	0.075437454	5.172351248	5.225556504	5.250073364	5.316699012	5.313633073	5.302217137	5.273031548	5.383694983	5.349574558	5.325393765	5.299627519	5.374520174	5.256809167	5.311663473	5.265307301	4.925295867	5.021544475	5.009260416	5.1024347	4.970753751	5.036981321	5.302538492	5.349878228	5.221212971	998	1329	1322	1269	1197	1296	1274	1160	1123	1263	1128
MEX3B	0.983918925	-0.007198665	0.890878037	-0.031340103	0.001183477	-0.356486163	0.001164991	-0.349552207	6.47E-15	-1.539033947	0.00011304	-0.431795739	0.442447202	0.16266607	4.140028228	4.149362812	4.211777722	4.196885978	4.152926707	4.129149743	4.167986521	4.216364356	4.0224845	3.880470695	3.829825488	3.719734724	3.789369465	3.745698922	3.916466881	2.438100758	2.709543062	2.73717479	3.861230977	3.669771957	3.676134032	4.29498836	4.531919446	4.1619261	488	630	643	583	535	574	592	516	448	464	407
TMC3	0.704465519	0.526590596	0.887874612	-0.196773091	0.362813296	0.539994873	0.027850401	1.146732155	0.122346781	-0.833001873	0.516147036	0.380726254	0.770200641	0.424571153	-2.177699826	-2.705426115	-2.147106206	-1.30829137	-1.935544759	-2.154689698	-2.401255928	-2.153387428	-3.094364573	-1.6429035	-2.214626204	-1.484540403	-1.383001339	-1.050814992	-1.051057583	-3.787572592	-2.912207609	-2.67103501	-1.277615442	-2.271209416	-2.268692957	-2.145605234	-1.177172663	-2.396045048	6	5	8	13	8	7	6	6	3	10	6
STARD5	0.782137118	-0.035859803	0.067823772	-0.120403913	7.34E-08	-0.349362401	1.56E-10	-0.476310783	4.75E-24	-1.839176602	4.43E-12	-0.572626932	0.939298957	-0.012168568	6.517768034	6.568104328	6.554767203	6.513669621	6.528539694	6.490563766	6.408140181	6.495937568	6.375062579	6.225070731	6.158568449	6.208740551	6.103356724	6.078346807	6.029718803	4.573545696	4.821930954	4.726423507	5.977992953	6.0056256	5.938739305	6.54636984	6.49734752	6.560072422	2537	3371	3267	2909	2778	2953	2799	2508	2287	2356	2046
IL16	0.000666869	-0.238852118	0.009996677	-0.161612886	0.000203719	-0.197334152	9.03E-11	-0.478700749	5.97E-19	-0.98347136	2.58E-11	-0.509937185	0.632666781	0.053435859	7.581599508	7.620191391	7.627334468	7.359522149	7.344621608	7.408127362	7.429821783	7.468416959	7.445803988	7.451241516	7.410086892	7.375467037	7.124115718	7.136869908	7.131768487	6.55915348	6.702944633	6.616024329	7.177927711	7.071145868	7.050690707	7.552392535	7.748690122	7.688155457	5304	6990	6871	5228	4891	5579	5682	4922	4804	5513	4872
CFAP161	0.408611558	1.147224785	0.436515909	0.916335259	0.921404582	-0.100484649	0.427620143	0.617942487	0.000418636	-3.232306743	0.221766252	-1.100247606	0.850969198	0.412473783	-4.468449404	-2.402441822	-3.609611083	-1.940095139	-2.148768653	-2.707884881	-2.704255684	-2.403642335	-2.407547405	-4.491090894	-3.149169521	-3.130255435	-3.160467288	-2.785319805	-2.483655566	-6.64385619	-6.64385619	-6.64385619	-3.176326583	-6.64385619	-4.5422184	-3.608232199	-3.607595261	-1.932479432	1	6	3	8	7	5	5	5	5	1	3
TLNRD1	0.971778045	-0.006195815	0.278220017	-0.081742725	5.62E-08	-0.364382408	6.75E-13	-0.642934555	6.32E-24	-1.835620038	1.35E-14	-0.786551383	0.974706803	0.005772578	7.151854865	7.129213464	7.121164537	7.146392294	7.130931766	7.106505544	7.115620012	6.963883531	7.077676931	6.753018236	6.806605581	6.749375016	6.533753078	6.486828132	6.45306361	5.380640923	5.157684265	5.359236668	6.425800279	6.331782036	6.285948374	7.110008298	7.168223854	7.141493884	3937	4974	4838	4510	4218	4526	4570	3469	3722	3398	3206
MESD	0.895865329	-0.017764413	0.244893691	-0.077159271	3.37E-10	-0.4275046	9.58E-12	-0.496588751	7.91E-28	-2.854791487	2.36E-16	-0.845765753	0.945644408	-0.010055189	7.57629185	7.540250407	7.529077907	7.536026843	7.553226936	7.503337341	7.462748054	7.478008262	7.473595224	7.153775194	7.08469057	7.12495046	7.03766834	7.074630871	7.043704213	4.859614743	4.57540378	4.647624422	6.763034804	6.712830624	6.633179763	7.550454462	7.487166297	7.578046038	5284	6613	6418	5908	5652	5960	5813	4955	4898	4486	3888
CEMIP	0.868904692	-0.352554083	0.815633527	0.331432029	0.819451343	-0.197313647	0.076020096	1.103796867	3.25E-05	-3.856961054	0.486633897	-0.536847234	0.751870516	0.529963727	-3.637690644	-2.402441822	-2.397416388	-4.448511947	-1.585290731	-3.616575949	-2.150979806	-3.090592737	-2.15732729	-3.140459182	-3.149169521	-2.747148939	-2.013735547	-2.021232069	-0.953516176	-6.64385619	-6.64385619	-6.64385619	-3.697509889	-3.203195257	-3.200794584	-1.932361194	-2.69831937	-2.145722724	2	7	6	1	10	2	7	3	6	3	3
ABHD17C	0.537422566	-0.124264308	0.4586556	-0.115546177	5.57E-06	-0.537792344	5.56E-08	-0.718957246	2.64E-17	-2.020411478	2.68E-08	-0.742290599	0.778745106	-0.068616085	4.470401891	4.329839408	4.335142218	4.17703646	4.325671737	4.261475982	4.318181407	4.26552589	4.206675771	3.8972546	3.758618175	3.867819305	3.727860276	3.663513605	3.588313496	2.615097389	2.134679202	2.330408549	3.877783489	3.512504723	3.523430531	4.249293722	4.334864291	4.346834112	614	714	701	575	603	630	657	534	509	469	387
ARNT2	0.78819393	0.131978304	0.874774388	0.066348088	0.013334233	-0.522593267	0.050194648	-0.391375262	1.80E-11	-3.190943723	0.006013908	-0.567746802	0.666786988	0.185725742	1.634628287	2.18911665	2.395140098	2.254408353	2.024559952	2.326795937	2.144298577	2.069802514	2.195027884	1.66950291	1.246461025	1.726806125	1.708823285	1.655373844	1.670508216	-0.860064731	-1.056198494	-1.446014503	1.598639285	1.469982928	1.43797874	2.053111429	2.241343566	2.473404561	86	162	183	152	122	165	145	116	126	100	68
FAH	0.959399973	-0.033548341	0.649139718	-0.162573178	0.14237286	-0.303383119	0.818096799	-0.049703982	6.56E-11	1.369056656	0.368166909	0.169035576	0.781963618	-0.141531793	2.184946453	2.058712926	2.136592307	2.082153277	1.891225734	2.306079053	2.072316137	1.981016171	1.839765997	1.730714472	1.980992293	1.756773487	2.017825297	2.034018066	2.180655048	3.61881432	3.435651266	3.442018955	2.071236045	2.406089479	2.408728475	2.445197075	1.909152189	1.601098653	126	148	153	135	111	162	138	109	98	104	113
ZFAND6	0.4266025	-0.057646902	0.556009839	-0.037059379	0.110342613	-0.059990294	0.000915341	0.125068006	1.10E-09	-0.279923467	0.000337623	-0.138315325	0.715545478	-0.032878264	7.27490721	7.255351019	7.205834544	7.191964928	7.160571374	7.210843607	7.182322455	7.22261735	7.220221937	7.193045967	7.185868006	7.1774783	7.394777954	7.381133309	7.335772629	6.933068323	6.996903986	6.966671549	7.094350541	7.156693271	7.070259951	7.238691431	7.184747785	7.21429344	4288	5428	5130	4655	4305	4866	4786	4151	4109	4610	4170
LOC105749409	0.74762486	0.139439844	0.972571188	0.016265775	0.071429362	-0.33406762	0.122835588	-0.276958935	1.74E-08	-1.302609356	0.009823957	-0.476720721	0.93276857	0.047969826	2.38276519	2.26635588	2.183030733	2.465500085	2.259130115	2.528054662	2.381197933	2.307439229	2.195027884	1.92655834	2.005804489	1.897928597	1.864873992	2.103673079	2.033770947	1.252028362	0.378344964	1.315123203	1.833987428	1.749171507	1.820649083	2.315566322	2.326686021	2.336160794	144	171	157	175	144	189	171	137	126	119	115
KIAA1024	0.93064407	0.215216361	0.822664196	0.362702819	0.697511574	0.345862819	0.444553179	0.59638007	0.031231475	-1.818102469	0.700575068	0.315852507	0.69512068	0.70264234	-1.964662253	-2.705426115	-2.397416388	-1.754386795	-2.702092531	-1.941503631	-1.937770019	-1.589978916	-2.407547405	-3.140459182	-1.3709211	-1.484540403	-0.94561128	-2.021232069	-2.234132868	-2.890791898	-2.912207609	-6.64385619	-2.492495551	-2.271209416	-1.303879329	-1.064917386	-1.433696955	-2.396045048	7	5	6	9	4	8	8	9	5	3	11
TMED3	0.936199326	0.015386473	0.726739205	-0.041039615	0.000523189	-0.231618758	3.33E-05	-0.288130092	2.17E-21	-1.808853217	9.50E-08	-0.422521063	0.943634368	-0.014345271	5.5458912	5.530732324	5.553816645	5.58764273	5.529818001	5.55907507	5.480770064	5.558247295	5.468324064	5.39794942	5.303385218	5.233786223	5.26574787	5.245150484	5.255141136	3.662135921	3.610273533	3.935408327	5.081151402	5.174823264	5.106178177	5.524126471	5.513521073	5.549731151	1293	1642	1632	1531	1390	1548	1471	1309	1220	1328	1131
RASGRF1	0.727647682	1.026427033	0.551187277	1.186360588	0.304208671	1.251716131	0.000640499	3.558321132	0.733102653	-0.382588141	0.45709126	0.911510047	0.89619441	-0.514105241	-6.64385619	-2.705426115	-6.64385619	-3.615290804	-3.61113817	-4.449656736	-3.613169065	-3.090592737	-4.451813675	-3.663175281	-4.498492016	-2.747148939	-0.768311729	-1.835926047	-1.051057583	-6.64385619	-6.64385619	-2.184293541	-3.697509889	-4.544245917	-3.720911132	-6.64385619	-6.64385619	-4.442318461	0	5	0	2	2	1	2	3	1	2	1
CTSH	0.898443231	-0.023746336	0.392178596	-0.083214817	0.867932691	0.01244845	0.069096925	0.108837914	1.09E-20	-1.622297132	0.000426837	-0.228166613	0.567040541	-0.078745214	5.98455198	5.957385247	5.920484946	5.973584025	5.934082068	5.884003099	5.815322001	5.913056215	5.884733444	5.971351226	5.999347315	5.929255051	6.071668357	6.094119638	6.023742725	4.495856937	4.247108664	4.253975229	5.643399972	5.806568654	5.727313085	5.90655402	5.784443897	5.935572646	1753	2207	2104	2000	1840	1940	1855	1674	1628	1976	1832
BLM	0.847534941	-0.042242182	0.101243856	0.168026032	0.001428318	-0.265557879	4.59E-10	-0.755737506	3.45E-19	-1.900323885	8.61E-07	-0.471393425	0.892427262	0.031523814	4.976745036	5.107576458	5.130760107	5.029430925	5.035741695	5.021627069	5.237818295	5.221523593	5.258339918	4.760316456	4.841430156	4.814876006	4.453254764	4.262127025	4.231089614	3.182842239	3.218022946	3.111335391	4.780259451	4.608315116	4.413391224	5.170325787	5.121160152	5.016640926	872	1225	1217	1039	987	1067	1243	1037	1054	854	821
FURIN	0.920177679	-0.010581208	0.649139718	0.027911869	4.88E-16	0.570847842	1.77E-21	0.9432039	3.27E-20	-0.769040977	1.15E-09	0.281237882	0.585080806	0.041586197	7.799736575	7.859327713	7.859280752	7.820501474	7.825004427	7.840805952	7.877178433	7.868926303	7.855716486	8.374911877	8.432523346	8.423214617	8.789244178	8.767303464	8.791222622	7.094631941	7.073244281	7.043098901	8.07127496	8.142116807	8.148112953	7.849861779	7.88066396	7.912299498	6170	8250	8070	7196	6824	7531	7748	6497	6383	10459	9896
LOC111719232	0.977384565	-0.01507229	0.878559879	-0.051996268	7.04E-09	1.017334543	3.01E-13	1.542380074	3.02E-05	-0.627768094	4.77E-05	0.594299582	0.646999464	0.154883854	2.823633923	2.864582983	2.97259376	2.834747375	2.896256852	2.883091822	2.941862663	2.673993107	2.887311904	3.839374287	3.907591744	3.967289097	4.451017315	4.418364386	4.420393055	1.994123173	2.225900488	2.563539257	3.243090581	3.581448469	3.615428543	2.940730652	3.09529852	3.088358162	196	259	273	227	224	242	253	177	204	451	430
FES	0.517415501	0.09934884	0.895047272	0.022664261	0.004859952	-0.223839486	0.32990037	0.073358405	1.18E-05	0.305025156	0.133994154	0.107953202	0.800146638	0.050196495	4.343681159	4.293397831	4.405375102	4.439937933	4.401186061	4.499053275	4.386558913	4.386511802	4.3372459	4.130906922	4.155020895	4.084173418	4.329611739	4.445445494	4.487063015	4.694396422	4.664287866	4.599693055	4.424614737	4.534550228	4.406689354	4.402040047	4.298356745	4.492371369	562	696	736	691	636	743	689	581	557	552	510
MAN2A2	0.207411323	-0.087740038	6.72E-05	-0.220861325	6.14E-14	-0.601656369	9.08E-14	-0.567569763	8.33E-18	-0.728831606	6.80E-12	-0.460159349	0.973022915	-0.005050772	6.949968589	6.967218015	7.00882914	6.866878965	6.911326599	6.884317759	6.741200054	6.728976231	6.792845986	6.341248824	6.413942266	6.365256645	6.434190769	6.362693692	6.426131135	6.195853911	6.25197484	6.291814475	6.549251978	6.474023328	6.52233231	6.917217003	7.009915803	6.98344087	3423	4445	4475	3716	3622	3880	3525	2948	3055	2554	2442
LOC100927035	0.702018822	0.05870336	0.848354251	-0.025940769	2.21E-05	-0.309029584	9.45E-06	-0.322005409	1.46E-18	-1.27757551	3.70E-08	-0.454425328	0.728913162	0.053061818	6.148741644	6.052350653	6.034889207	6.191357006	6.10793055	6.113705968	6.04814007	6.016399163	6.094460016	5.770108457	5.84976964	5.689112119	5.753611516	5.736693871	5.780527578	4.967158923	4.74801218	4.689324535	5.657848251	5.5474766	5.668766878	6.177319959	6.081596176	6.137175761	1964	2358	2278	2326	2075	2274	2181	1799	1883	1719	1652
UNC45A	0.881598216	-0.022286074	0.174656678	-0.098316033	0.000619366	0.17978113	0.603153959	0.027790746	4.30E-12	0.461972879	0.002388308	0.151820272	0.872897939	-0.023967087	5.648588812	5.731839242	5.719529079	5.684219745	5.652328757	5.69575463	5.638637427	5.546140194	5.619480081	5.867011998	5.945858286	5.825265058	5.772549591	5.71088627	5.699435287	6.138639372	6.203900106	6.142836584	5.834434978	5.836742816	5.883496301	5.708242518	5.656363377	5.662709314	1389	1888	1831	1637	1513	1702	1641	1298	1354	1838	1765
LOC100927542	0.947000621	-0.150827972	0.578891756	-0.733745746	0.701193257	0.295648976	0.870382734	0.12461164	0.000310843	-3.44587373	0.569277205	0.390701584	0.531347615	-1.103453238	-1.333209161	-2.402441822	-3.084578491	-2.403545926	-2.702092531	-2.154689698	-2.401255928	-3.090592737	-3.618997678	-2.75758187	-1.135664949	-1.981914793	-1.664170542	-2.483421697	-2.234132868	-6.64385619	-3.807499359	-6.64385619	-2.492495551	-2.271209416	-0.811893377	-3.083141151	-3.607595261	-3.608340137	11	6	4	6	4	7	6	3	2	4	13
RCCD1	0.409473424	-0.189715555	0.151407953	-0.239468405	1.94E-06	-0.739299105	1.16E-06	-0.746576785	0.014923726	-0.239318355	0.001505925	-0.390727147	0.636829353	-0.128296887	3.706923512	3.752924233	3.723299296	3.572351848	3.640779704	3.400572327	3.625950727	3.401933968	3.436381015	3.154247206	3.052446309	2.754637372	2.966777291	3.232105097	2.74289351	3.541012773	3.394111148	3.533825078	3.438736156	3.253870414	3.319711748	3.701105516	3.477624903	3.618820646	361	479	459	378	375	346	407	293	298	280	237
LOC100922507	0.65539504	0.041976498	1.71E-05	0.230749498	9.07E-07	0.233796078	0.000315436	0.150153132	4.95E-28	-2.275885412	3.42E-05	-0.181308955	0.58386062	0.048740735	8.175866468	8.257839066	8.276089004	8.277296128	8.297427078	8.260602378	8.444853585	8.508068996	8.448713429	8.477108505	8.457892142	8.475821303	8.405174428	8.394469566	8.360241072	6.015526259	5.849092698	6.018415333	8.094651819	8.058699844	8.012337889	8.27195794	8.304259639	8.27937632	8007	10875	10773	9877	9468	10074	11484	10118	9628	11226	10072
VPS33B	0.228041739	-0.121727129	0.517737496	-0.063595057	0.701871295	-0.025661028	9.09E-05	0.23876938	6.66E-08	0.335607344	0.015044535	0.136883386	0.551046975	-0.077136597	6.0633015	5.99109501	5.990699766	5.889829393	5.907567142	5.883129152	5.908702477	5.977585992	5.968537193	5.991030476	6.047940483	5.929255051	6.250200784	6.243032224	6.268914144	6.34841045	6.445371185	6.258166149	6.196289142	6.10332514	6.157443298	5.944155756	5.855269632	6.01481265	1851	2260	2209	1887	1806	1938	1979	1751	1725	2004	1895
HDDC3	0.820400032	-0.053780979	0.940407752	-0.014714171	0.00831982	0.221748237	1.72E-05	0.385562831	9.03E-08	0.466193997	0.000244393	0.31089261	0.887464027	-0.036787337	5.180769343	5.100060675	4.884297293	5.045159061	4.913836436	5.046819933	5.070851467	5.051300851	5.001288436	5.223933647	5.336771205	5.271899769	5.38891171	5.456252387	5.479118339	5.453002238	5.445536723	5.670127751	5.345543542	5.373148843	5.381499942	5.085679679	4.945115198	5.026234647	1004	1218	1026	1051	907	1085	1107	921	882	1177	1157
NGRN	0.373576943	0.085636813	0.522209572	0.05490868	0.744250067	0.019528738	0.954771435	-0.003319049	1.49E-11	-0.478738498	0.993727177	-0.000483705	0.918036971	0.016914237	5.636399391	5.644636504	5.67351188	5.705160829	5.747993698	5.758097248	5.677568451	5.720812602	5.720601479	5.609299645	5.700076648	5.703608893	5.681964148	5.588673858	5.673905153	5.147338182	5.138525665	5.233603525	5.699413791	5.667989409	5.586156639	5.642181784	5.670715838	5.692136983	1377	1777	1773	1660	1617	1778	1687	1465	1453	1538	1489
GDPGP1	0.971132758	0.017869546	0.920161052	-0.032634084	0.857895346	-0.031004793	0.479076479	-0.105285004	0.000258375	-0.489678569	0.655209851	-0.066955602	0.963218551	-0.022459996	2.696332456	2.438333787	2.605821671	2.698169733	2.543158081	2.554644033	2.477234576	2.706004632	2.461282393	2.651491128	2.593666664	2.403242602	2.360657119	2.629660694	2.435976747	1.93255249	2.154718028	2.191383758	2.408515317	2.432674814	2.69936684	2.482848375	2.690917925	2.501189129	179	192	211	206	175	193	183	181	151	198	173
CIB1	0.704050715	0.054812039	0.973093786	-0.005363155	0.465359684	0.046098004	0.54880774	0.036737549	5.12E-16	0.80788338	1.45E-07	0.366960543	0.773975849	-0.043110366	7.633884476	7.531895457	7.441655057	7.588223117	7.559283739	7.625160009	7.539279143	7.506973375	7.545924777	7.593971863	7.593397186	7.559132517	7.548924464	7.588448998	7.581097271	8.337554324	8.388644807	8.305533292	7.778918993	7.95858373	7.970914231	7.552945792	7.374251843	7.551716142	5500	6575	6041	6126	5676	6485	6130	5055	5149	6087	5532
SEMA4B	0.295224259	0.128136839	0.999690495	-7.09E-05	0.0007359	0.23948623	0.097839306	-0.115232566	4.62E-17	-1.236439187	0.377850795	-0.062058537	0.693234464	0.065175448	5.138178905	5.242040245	5.09325727	5.343659356	5.224970918	5.289081092	5.15457193	5.141849828	5.176691139	5.358496078	5.49739129	5.335336983	5.008632151	5.076396354	5.042555252	3.834040476	4.021988566	3.90741244	5.199122625	5.022718724	5.067044408	5.237946154	5.155097844	5.275852669	975	1344	1186	1292	1125	1284	1174	981	996	1292	1294
IDH2	0.745493897	-0.027081029	0.35021216	-0.04710875	3.44E-13	-0.429324262	1.36E-15	-0.536333073	1.43E-06	0.164699015	2.97E-10	-0.298179618	0.646654319	-0.034816685	10.22858896	10.1143702	10.08264539	10.11381053	10.11667647	10.11448837	10.07887908	10.10351141	10.10248276	9.718962494	9.750646741	9.668425991	9.61512676	9.605501802	9.596599126	10.30187057	10.3175273	10.30087076	9.850590091	9.844314352	9.836814949	10.13318084	10.0647056	10.12387178	33222	39385	37684	35275	33412	36415	35644	30576	30295	26551	24676
ZNF710	0.671515076	0.096318925	0.735986243	0.061327735	0.057531797	0.178489879	0.137905328	-0.143494753	1.75E-15	-1.575981475	0.251696604	-0.109975434	0.646999464	0.100343422	3.985235361	4.228701707	4.34027383	4.361707932	4.299595637	4.178424963	4.286719128	4.219139948	4.228817008	4.38764063	4.387561035	4.310659371	4.012118802	4.106818847	4.001024684	2.404480516	2.723026778	2.695685525	4.136258353	4.117673564	3.967798162	4.221722535	4.32452749	4.305410057	438	666	703	654	592	595	643	517	516	659	599
ARPIN	0.436623334	-0.053376388	0.15032631	-0.069677969	7.85E-10	-0.310717295	5.38E-07	-0.210347054	3.72E-22	-0.95232391	1.88E-08	-0.253340038	0.702036569	-0.032018671	7.982576658	7.932668384	7.908694615	7.882004076	7.874642979	7.907436397	7.851424372	7.872236362	7.891506963	7.621757102	7.644408717	7.625856674	7.739269663	7.728014979	7.725928061	7.006805067	6.959420081	7.001376542	7.750214552	7.64261322	7.671818547	7.944190903	7.874919928	7.909062227	7003	8681	8351	7509	7063	7886	7611	6512	6543	6205	5731
LOC100929612	0.964779273	0.010971621	0.3012336	-0.112922648	7.71E-06	-0.389468466	0.002480431	-0.226795749	7.50E-21	-2.207577568	1.83E-08	-0.555872453	0.837769063	0.040318827	5.177968765	5.11356102	5.177383637	5.091340114	5.279353099	5.13168389	5.0286817	5.049742494	5.051843532	4.771283541	4.781623828	4.747447046	4.864769747	4.991664609	4.93203174	2.973327236	2.709543062	3.169741483	4.59846537	4.684034282	4.518665152	5.186104425	5.205257294	5.198764187	1002	1230	1257	1085	1168	1151	1076	920	914	860	788
ANPEP	0.998532079	0.005691853	0.838827526	0.185828193	0.388350912	-0.433808244	0.097268884	0.653107383	0.937782816	-0.027760798	0.773740522	-0.13787269	0.657095033	-0.497531033	0.227313826	-0.261771458	-0.256529508	0.208637854	-0.387850392	-0.08949343	-0.260534399	0.163135945	0.372982257	-0.746725096	-1.135664949	0.293686258	0.301122666	0.514083088	0.874160093	-0.610537986	0.608867621	-0.345428934	-0.07534927	-0.51447726	-0.101985544	-0.960159645	0.125046952	-0.960280183	32	29	29	37	23	31	27	31	35	18	13
WDR93	0.772952737	-0.223440192	0.3685366	-0.427573774	0.553450616	0.178746279	0.596316449	0.153722513	7.40E-05	-1.237319518	0.528118587	-0.18841402	0.741943353	-0.243556762	0.502689515	0.20979353	0.122772143	-0.202244163	0.072596357	0.293913346	-0.532535029	-0.034265318	0.112174186	0.362120249	0.534157716	0.484859371	0.378508772	0.675279404	0.252822084	-1.033530881	-1.253339351	-0.552021099	-0.07534927	0.172766818	0.175387364	-0.318325767	0.076593457	0.344706627	39	41	37	27	31	40	22	27	30	40	41
PEX11A	0.726139415	0.042106278	0.171872612	0.092343373	0.000105568	0.200665658	6.46E-06	0.241154622	7.01E-23	-1.574731621	0.30736836	-0.049600131	0.845302168	0.026497086	6.05187436	6.045323687	6.014168238	6.143209514	6.096616884	5.998184021	6.143433092	6.133576632	6.111690633	6.243564617	6.245124228	6.224910746	6.275709975	6.280485556	6.278984053	4.510416626	4.370760278	4.508122082	6.019609172	5.978815917	5.964827094	6.124700434	6.028454464	6.037918218	1837	2346	2246	2250	2059	2099	2329	1951	1905	2387	2172
PLIN1	0.983918925	-0.01397736	0.374367117	0.255756837	0.086663513	0.316285619	3.96E-05	0.76859091	8.11E-06	-0.93675322	0.064642149	0.32673469	0.82405026	0.115246736	1.744709881	2.046252093	2.124745322	1.814915229	2.074624478	1.979656694	2.047501127	2.307439229	2.324040817	2.518957216	2.243417475	2.098472463	2.699092824	2.613832501	2.907719746	1.063842305	0.99708228	1.048372791	2.333698176	2.152512317	2.408728475	2.240619721	2.284645754	1.731929606	93	147	151	112	127	129	136	137	138	180	135
LOC100930649	0.873136044	-0.36152707	0.895047272	0.220208273	0.943783077	0.065686432	0.476820431	0.518533578	0.517531862	0.380461344	0.147638723	0.954826629	0.95222397	-0.149435309	-2.730389948	-3.089433114	-3.609611083	-4.448511947	-3.086170386	-3.091839517	-2.401255928	-2.70661096	-3.618997678	-4.491090894	-1.652159624	-3.130255435	-2.476044648	-2.483421697	-2.785550449	-2.890791898	-2.912207609	-2.184293541	-2.243056292	-1.873688547	-2.268692957	-3.608232199	-3.607595261	-2.699112605	4	4	3	1	3	4	6	4	2	1	9
KIF7	0.962286298	0.013337472	0.926856847	0.017424416	0.307497434	0.086854231	0.049626744	-0.163279046	6.46E-16	-1.344221899	0.000113154	-0.351808562	0.719897624	0.071636281	4.702478589	4.773331753	4.769153519	4.74353222	4.855965059	4.685043285	4.83926593	4.743430462	4.714023978	4.868110775	4.790575887	4.846573723	4.58764636	4.519524751	4.647231331	3.309342167	3.610273533	3.289233831	4.479871917	4.335257883	4.374995609	4.795247543	4.941737618	4.722233934	721	971	947	852	871	845	943	744	723	920	792
TICRR	0.752395969	0.055949577	0.592084283	0.063975907	2.31E-05	-0.343912635	6.75E-13	-0.9450913	3.08E-18	-1.405149513	3.21E-10	-0.671050326	0.544117123	0.09138683	5.746350946	5.789982672	5.953510118	5.952054316	5.916173703	5.788286578	5.883509948	5.910482699	5.886475535	5.503660325	5.398971534	5.554838308	4.962253891	4.810846594	4.880054445	4.479804243	4.433618239	4.359588091	5.184560497	5.165607294	5.125354059	5.791241138	6.030840691	5.940654717	1486	1966	2153	1971	1817	1815	1945	1671	1630	1429	1208
POLG	0.519041577	-0.090529281	0.023388381	-0.201661181	0.000325553	-0.266112202	0.000918211	-0.235502654	4.96E-20	-1.721152825	2.13E-08	-0.510288729	0.475640446	-0.105134912	5.153941768	5.201877356	5.269033691	5.112395596	5.108139708	5.13168389	4.97211585	5.016622019	5.029943334	4.901769403	4.938057604	4.985930595	4.962253891	4.956013759	4.999051934	3.318397134	3.457326436	3.687533843	4.80643394	4.663604542	4.624499027	5.130848614	5.061723742	5.115825989	986	1308	1340	1101	1038	1151	1034	899	900	941	878
FANCI	0.946691753	0.011416712	0.356132155	0.075338532	4.57E-06	-0.290820003	6.81E-09	-0.421860677	1.34E-23	-1.882016454	2.05E-09	-0.447060809	0.778357137	0.038408128	7.089884615	7.148286923	7.129339988	7.163786251	7.137203114	7.100502559	7.2073933	7.240486838	7.145444619	6.838492124	6.8598877	6.79612035	6.696536447	6.680199714	6.724845564	5.293784966	5.116557261	5.312729807	6.81939045	6.631492647	6.576582909	7.160617805	7.164606513	7.157224107	3772	5040	4865	4565	4236	4508	4870	4202	3901	3605	3327
RLBP1	0.883758589	-0.264106067	0.835065206	-0.272911332	0.084264682	-1.220698266	0.866573992	0.109523811	1.26E-06	-4.598229656	0.028215923	-1.569212839	0.920399624	-0.195176146	-1.964662253	-2.402441822	-1.748133445	-3.615290804	-2.399064228	-0.969480526	-2.401255928	-2.153387428	-2.407547405	-3.663175281	-3.149169521	-3.130255435	-2.013735547	-1.268234609	-2.483655566	-6.64385619	-6.64385619	-6.64385619	-2.794268162	-3.723206205	-4.5422184	-1.932361194	-2.395241379	-2.396045048	7	7	10	2	5	17	6	6	5	2	3
ABHD2	0.08694673	0.289298794	0.064743187	0.265834728	6.83E-07	0.632089717	1.21E-08	0.768403065	8.01E-17	-2.313895051	0.481612523	0.079630543	0.210011033	0.293294724	5.505133904	6.065531147	6.17790105	6.215883939	6.235133445	6.159898922	6.205739671	6.185590034	6.149179084	6.582418252	6.495042619	6.562128871	6.656316605	6.645588326	6.746325544	3.673942376	3.49449162	3.634846581	6.075925944	5.93454639	5.972411047	6.123955924	6.277854666	6.221019582	1257	2379	2516	2366	2267	2348	2432	2023	1955	3019	2583
MFGE8	0.768419831	0.037544199	0.467421208	-0.058697485	4.77E-09	0.378227922	1.90E-17	0.874677307	2.49E-24	-1.928915412	0.606982717	0.026191416	0.949823154	0.010215982	6.391697607	6.4700574	6.418878492	6.475291401	6.41835136	6.499145201	6.361083777	6.369848902	6.373200059	6.801969481	6.837169595	6.77568387	7.317976139	7.277255982	7.309302072	4.445776219	4.399035781	4.651246325	6.485879963	6.441120655	6.432261289	6.454603729	6.391771302	6.464512773	2325	3149	2973	2832	2574	2971	2709	2298	2284	3515	3275
HAPLN3	0.445377731	-0.318533645	0.913185681	0.049704758	0.00019525	0.713204277	3.06E-07	1.054073643	0.085776216	-0.283091157	0.071839414	0.327584244	0.67062309	-0.206715846	0.959341441	1.180922152	1.06745176	0.759236805	0.82371474	0.663205126	0.987172958	1.060910196	1.306243895	1.845857276	1.79422021	1.711585737	2.251756084	2.034018066	2.092047813	0.572549294	0.857340102	0.941994073	1.374376751	1.452767681	1.366101993	0.827006101	1.019356066	0.736266301	54	80	73	54	53	52	65	58	68	113	99
ACAN	0.787829377	-0.289843079	0.503171116	-0.468774461	0.893726572	-0.063540595	0.690210371	-0.169354939	1.39E-05	-2.432826533	0.504883827	-0.274663793	0.776934009	-0.296479298	0.538065053	0.790591887	0.169650374	-0.392520043	0.602680182	0.414949404	0.070304539	0.163135945	-0.148193145	0.704865573	0.352639341	0.252212209	0.219349119	0.479564047	0.2931277	-0.860064731	-3.807499359	-1.083006875	0.695910838	0.040738341	-0.051893491	0.21661016	0.171925857	0.216488289	40	61	39	24	45	43	34	31	25	51	36
ISG20	0.953229871	0.050893601	0.296907927	0.394268605	0.111789184	0.406231353	0.038536369	0.507553382	0.019624854	0.486234749	3.41E-07	1.365862979	0.553326497	0.333109442	1.305673941	0.760395681	0.671091079	0.759236805	1.294188448	0.846536054	1.182168695	1.486557184	1.263982763	1.031118458	1.62837014	1.308170238	1.315075178	1.38395293	1.575659958	1.597751855	1.228981177	1.39793971	2.314371525	2.313757586	2.227922201	1.359521262	1.476845284	0.912144443	68	60	55	54	74	59	74	78	66	64	88
AEN	0.23754999	0.191637959	0.16844091	0.182920309	4.07E-05	0.417041919	0.103994088	0.152137566	7.43E-18	-2.434890138	0.882505968	-0.015692344	0.494446184	0.140348203	4.110957315	4.40496035	4.353023568	4.447059094	4.539073354	4.455035565	4.465956429	4.571643567	4.377443379	4.713701085	4.622276889	4.782466178	4.442032654	4.35073983	4.529857288	1.712099146	1.83691075	2.015206251	4.338742055	4.155407019	4.326109984	4.404494538	4.540876452	4.341720686	478	752	710	694	699	720	728	661	572	826	705
DET1	0.779445537	-0.048326675	0.976899425	0.005234364	0.011350268	-0.170894999	0.472119257	-0.048623476	7.69E-15	-0.884477206	4.40E-05	-0.29566908	0.946237053	-0.014378213	5.257056459	5.052568025	5.064088533	5.07457821	5.114136713	5.042129659	5.18759754	5.10630927	5.097682145	4.933033759	4.938057604	4.99224238	5.004060843	5.053110052	5.172476138	4.173756109	4.26104055	4.288495761	4.843984102	4.821151431	4.823794477	5.151453053	5.087933484	5.093183833	1059	1179	1162	1073	1042	1082	1201	957	943	962	878
LOC100933770	0.881925475	-0.231439518	0.431918144	0.597320535	0.158889749	0.673343528	0.828800132	-0.125303758	3.56E-05	-3.218653647	0.838037723	-0.114656899	0.991724122	-0.020729821	-1.333209161	-1.071649145	-0.605387039	-1.754386795	-1.437623216	-0.536361345	-0.532535029	-0.202344787	-0.466129849	-0.198099221	-0.265744465	-0.504868269	-1.664170542	-0.95327325	-0.776234627	-6.64385619	-2.912207609	-3.120168901	-1.277615442	-0.991684125	-1.086584326	-0.60384042	-1.177172663	-1.300568179	11	17	23	9	11	22	22	24	20	27	24
LOC100934036	0.568241001	-0.135127181	0.765221294	-0.063454859	0.114515042	-0.174994839	0.203232159	-0.138015063	4.22E-13	-1.3188779	0.000107916	-0.467380447	0.873229504	0.049663719	4.190923783	4.175343503	4.107289459	4.121740566	3.96662544	3.98018367	4.041743507	4.10372728	4.138137174	4.064102223	3.847091401	4.039159427	4.048091028	3.919936209	4.0923657	2.926719571	2.506206995	3.093697284	3.728812104	3.728173222	3.615428543	4.292340133	4.225228477	4.105722901	505	641	599	554	470	518	543	478	485	527	412
AKAP13	0.261396103	0.29188532	0.312285906	0.22756292	8.52E-06	0.7281392	8.31E-05	0.609450499	1.15E-14	-3.001957573	0.975172072	0.005525769	0.210011033	0.395922437	5.481478653	6.037475594	6.208389974	6.176438169	6.310190292	6.110722541	6.175996399	6.104599602	6.123556919	6.60046642	6.537671664	6.768806868	6.495183131	6.485741478	6.568912959	2.950211609	2.531971155	3.241977307	5.879515088	5.84253743	6.015628734	6.123955924	6.611750194	6.173604279	1237	2334	2570	2302	2388	2270	2382	1912	1921	3057	2661
SV2B	0.321284086	-0.331479452	0.14228725	-0.375543862	1.45E-08	-2.059254693	5.41E-09	-2.171629089	1.65E-12	-4.02590905	3.88E-08	-1.692603803	0.95042327	-0.035657679	2.250393776	2.154704811	2.21690418	2.082153277	1.918896642	1.6255822	2.034931703	1.941225903	1.518845154	0.282591156	-0.265744465	0.411401267	-0.007997744	-0.117745334	0.211357978	-1.459244278	-2.363907576	-1.621355331	0.603395047	0.040738341	0.89025175	2.173127526	2.252291569	2.090053401	131	158	161	134	113	101	135	106	79	38	24
SLCO3A1	0.825886577	0.099433791	0.935756291	-0.03102001	0.295426593	-0.185253993	0.000249448	-0.724389028	1.92E-09	-1.421087247	0.006123963	-0.483781578	0.987345368	-0.01068577	2.495032435	2.475984762	2.789620804	2.665979633	2.726574058	2.664517216	2.815277936	2.446573818	2.404055418	2.47491283	2.401362978	2.325391596	1.91768013	2.010031795	1.655126907	0.928463133	1.574683798	0.988548603	2.294782451	1.818012594	2.19718262	2.519541997	2.582316539	2.624212251	156	197	240	202	199	208	232	151	146	175	151
ST8SIA2	0.82982122	-0.179828155	0.67158527	0.215066249	0.040294497	-0.674852742	0.00115423	-1.222093283	8.11E-08	-2.724580271	0.002747731	-1.053401491	0.654525769	0.286670566	0.572593886	0.932762804	1.274634945	1.289476111	0.733098342	0.207185809	1.112097222	1.202280749	1.105484847	0.674031076	-0.265744465	0.334001269	-0.537537152	-0.409647918	0.03244623	-1.730876651	-1.481748021	-2.184293541	-0.627594365	0.040738341	0.175387364	1.297485008	1.319184028	1.018511943	41	67	84	77	50	38	71	64	59	50	24
FAM174B	0.463492554	0.235498379	0.826304198	-0.078002999	0.250708048	-0.2057071	1.55E-06	-1.181033909	1.71E-12	-2.83328855	0.000217006	-0.732295271	0.753004397	0.129608383	2.173743985	2.409436366	2.434061091	2.502428163	2.604084988	2.61484402	2.340918753	2.210345351	2.228378731	2.252952858	1.955745886	2.189175218	1.191858963	1.247002094	1.025375878	-0.048373154	-1.253339351	-0.164748655	1.630244584	1.818012594	1.366101993	2.346531554	2.407260774	2.649262888	125	188	188	180	183	201	167	128	129	150	111
LOC105749462	0.57512831	0.189655642	0.319503399	0.23295313	0.100376605	0.254892566	0.001379516	0.484578467	2.66E-10	-1.573321522	1.21E-05	0.693415386	0.984548795	-0.012096204	1.618193569	1.786415689	1.947781826	1.99414094	1.918896642	2.005586581	2.144298577	1.954611634	1.950498729	1.939580302	2.077779032	2.098472463	2.210025	2.233639653	2.362116478	0.331470206	-0.010508203	0.320909647	2.426628697	2.606200909	2.399756673	1.668119217	1.881213128	1.762864089	85	122	134	127	114	131	145	107	106	120	121
CHD2	0.758712711	0.085150963	0.783173441	0.059172589	4.69E-07	0.622325159	2.81E-05	0.470991692	1.08E-15	-1.891348002	0.012917479	0.255727435	0.426323676	0.183688923	5.050561554	5.351170378	5.416012472	5.323163988	5.425168246	5.321699628	5.298231433	5.312704304	5.380808889	5.841222653	5.851481741	5.98965167	5.71683644	5.783430856	5.7272821	3.266317545	3.169604563	3.710860959	5.464285292	5.571600744	5.545042972	5.411494132	5.654301319	5.299781202	917	1450	1484	1274	1293	1313	1297	1104	1148	1806	1654
RGMA	0.777573361	0.226139512	0.895290098	0.093587844	0.222779044	0.3720486	0.000124046	1.1014648	5.01E-06	-1.918649975	0.566951516	0.179430984	0.912757213	0.10777989	0.466424703	0.117515514	0.854427971	0.664660607	0.636406553	0.817553435	0.600381593	0.163135945	0.954226547	0.764625258	1.138411544	0.65363847	1.693762848	1.438887172	1.623863407	-2.341944839	-1.056198494	-0.9022545	0.810702813	0.696090515	0.477806463	0.639695325	0.737109519	0.385033	38	38	62	50	47	57	50	31	53	53	63
MCTP2	0.818891149	-0.094536203	0.992550643	-0.004187398	0.170682081	-0.212989975	0.503329318	-0.103639874	1.41E-13	-2.618900792	5.16E-05	-0.722470921	0.941239329	0.035301892	2.886740409	2.906549331	3.024523336	2.721849556	3.091267828	2.720387052	2.770488426	3.145995268	2.887311904	2.586745549	2.792138867	2.798516588	2.728948737	2.90146253	2.874899409	0.012405636	0.308510477	0.645376904	2.417600434	1.87081402	2.363300894	2.954196403	3.007561146	2.960759665	205	266	282	210	256	216	224	246	204	189	198
LOC100915370	0.507030406	-1.543255927	0.980949833	-0.06562864	0.885067794	-0.17140038	0.431617671	-0.853814511	0.640573603	0.354642702	0.464685857	-0.779154885	0.877979606	0.419353456	-2.730389948	-3.614267856	-3.609611083	-4.448511947	-6.64385619	-4.449656736	-4.446621687	-2.153387428	-3.618997678	-3.140459182	-3.671516731	-3.653400965	-2.778044213	-3.689140315	-6.64385619	-2.065798542	-3.807499359	-2.67103501	-6.64385619	-2.520382054	-3.720911132	-3.608232199	-3.08247723	-1.932479432	4	2	3	1	0	1	1	6	2	3	2
LOC111719316	0.971381671	0.090208212	0.999294776	-0.002248623	0.356187856	-0.798638677	0.717893346	-0.297153786	0.012486207	-2.026104136	0.82434815	-0.178656491	0.870104467	0.334035228	-1.333209161	-0.966901502	-1.435930765	-1.185740903	-1.585290731	-0.69436652	-1.587535084	-0.968144271	-1.189870001	-2.205512839	-1.24850301	-2.747148939	-1.664170542	-2.021232069	-0.953516176	-1.459244278	-6.64385619	-1.621355331	-0.962699641	-1.873688547	-1.426175751	-0.771027339	-0.770314336	-1.178001783	11	18	12	14	10	20	11	14	12	7	12
LOC111719314	0.983104546	-0.074377203	0.718939607	0.595316034	0.620968976	-0.550215564	0.078934361	-2.00230702	0.022785822	-2.348669788	0.904309032	0.122900343	0.872897939	0.418541989	-3.113861218	-3.614267856	-2.397416388	-3.615290804	-2.148768653	-3.616575949	-3.08828758	-2.403642335	-1.758469391	-4.491090894	-2.766489165	-3.653400965	-3.160467288	-6.64385619	-6.64385619	-6.64385619	-6.64385619	-2.67103501	-1.681040998	-4.544245917	-2.517889637	-2.698997658	-2.69831937	-2.396045048	3	3	6	2	7	2	4	5	8	1	4
NR2F2	0.539333469	-0.102525338	0.717948301	0.053118965	0.773988428	0.026282589	1.37E-06	0.418847006	7.21E-20	1.416950812	3.17E-05	0.336609072	0.95571336	0.014247741	4.962168706	5.058784678	4.976167941	4.900485798	4.908670285	4.879873072	5.055376388	5.127147516	4.973692677	4.958846117	5.039172462	5.077824981	5.451806888	5.432762424	5.369117062	6.281690538	6.505775912	6.460601341	5.320333513	5.298022331	5.388319576	5.000631133	5.002977697	5.035764993	863	1184	1093	950	904	967	1095	971	866	980	942
LOC111719318	0.783549287	0.481318319	0.9250772	0.148970192	0.900481569	0.107007082	0.042037188	1.231729636	0.903632449	-0.070446642	0.963276191	-0.036604572	0.688558232	0.624822818	-1.964662253	-2.402441822	-2.397416388	-1.940095139	-2.148768653	-1.187172293	-1.439874329	-2.153387428	-2.710464979	-1.807207658	-1.504698117	-3.130255435	-0.85423957	-1.155432925	-0.953516176	-2.065798542	-2.087967192	-2.67103501	-1.277615442	-1.873688547	-3.720911132	-2.395928589	-1.581376236	-0.86261708	7	7	6	8	6	14	12	6	4	9	10
ARRDC4	0.149946679	0.136848106	0.243059611	0.100015212	0.022240924	-0.139337218	0.000155759	0.232512198	4.08E-23	-2.197753251	0.012444761	-0.147818258	0.191737475	0.167051355	5.92816988	6.110363037	6.081600635	6.201919647	6.174727856	6.152664741	6.124278199	6.15039674	6.144090925	5.963403744	5.804526529	5.933361113	6.306356274	6.25008919	6.260044945	3.844525519	3.728633792	3.955077915	5.956336244	5.907949358	5.811750922	6.242564492	6.19800105	6.17934842	1686	2455	2353	2343	2174	2337	2299	1974	1949	1965	1601
FAM169B	0.998532079	-0.000922484	0.917043655	-0.031066209	0.003423701	-0.41611652	0.523367545	0.084027255	0.157109939	-0.148021649	0.56902928	-0.076166846	0.861668994	-0.065871839	2.844977604	2.683328406	2.743884419	2.95285109	2.621030314	2.696707265	2.635468798	2.891429898	2.653599968	2.465940266	2.314655016	2.243098748	2.973028292	2.706297103	2.84809473	2.570317513	2.616279645	2.64814223	2.612170838	2.718497926	2.713917318	2.564134336	2.690917925	2.820771086	199	228	233	246	185	213	204	206	173	174	142
PGPEP1L	0.751000391	-0.507664134	0.582292277	0.520465196	0.023893613	1.167210392	0.000734885	1.696639519	0.544258748	-0.297251634	0.514238496	0.373068886	0.903563301	-0.230140192	-1.779073336	-1.588749503	-2.700466125	-2.403545926	-2.148768653	-3.091839517	-1.937770019	-1.442325533	-1.07692674	-0.588810901	-0.265744465	-1.632064827	-0.338637264	-0.117745334	-0.40989235	-2.065798542	-2.087967192	-2.67103501	-1.39997015	-2.05880044	-1.426175751	-2.145605234	-1.931663495	-2.699112605	8	11	5	6	7	4	8	10	13	21	24
IGF1R	0.319741323	0.23113214	0.227540219	0.222379127	1.00E-06	0.702866248	0.005030775	0.351755477	6.74E-09	0.788589115	5.53E-05	0.525071658	0.300870232	0.289566088	3.326799581	3.533901317	3.810928936	3.907867005	3.725483803	3.727105693	3.825243929	3.800659317	3.708677459	4.156228371	4.222728354	4.398822024	3.868621518	3.820008825	4.034101936	4.260878403	4.418503986	4.355153466	4.068659016	4.101194993	4.073128981	3.775050634	4.048088919	3.712913151	278	411	488	477	398	435	467	387	360	561	535
SYNM	0.914014	0.027751532	0.454251949	-0.10507058	0.68132686	0.039623722	0.187861144	0.110191167	3.21E-19	-2.246411697	0.004658988	-0.246577325	0.340891148	0.174382241	5.077860737	5.376277098	5.466165905	5.308902603	5.378597128	5.31264053	5.277039857	5.098793489	5.22568236	5.337742615	5.253754728	5.445238046	5.387742395	5.428244454	5.431386591	3.076557612	2.957835278	3.145977576	5.085433254	5.082702552	5.009230819	5.433293418	5.585627707	5.421100491	935	1476	1536	1262	1252	1305	1278	952	1031	1274	1093
TTC23	0.05467254	-0.216195855	0.183752482	-0.138706541	0.000166838	-0.306745917	0.061927341	0.131044521	3.11E-11	-0.663132687	0.063134015	-0.132779149	0.919516437	-0.023646482	5.234321309	5.150412376	5.133718639	5.042027121	4.846990572	4.981360784	5.080057459	5.051300851	4.972052841	4.873209903	4.946092309	4.778819728	5.31209668	5.281923697	5.318755943	4.667483633	4.433618239	4.430154792	5.106653939	4.985792859	5.029730152	5.115948883	5.176808638	5.155707369	1042	1262	1220	1048	866	1037	1115	921	865	923	883
LRRC28	0.519156552	-0.061228844	0.058041181	-0.115294747	2.78E-06	-0.257087514	0.054742657	-0.087374722	8.56E-24	-1.581191152	1.19E-11	-0.499978559	0.550372673	0.059715103	7.123387645	7.183561701	7.291119431	7.167383745	7.143447319	7.102756606	7.017609816	7.095837323	7.137785784	6.952086687	6.890604266	6.983610531	7.120952524	7.134791744	7.079433492	5.651760063	5.592346073	5.609980832	6.739227401	6.657553561	6.70093965	7.232833502	7.277761697	7.265820331	3861	5164	5443	4576	4255	4515	4270	3801	3880	3901	3398
MEF2A	0.696329848	0.062723657	0.980019423	-0.004720591	0.001515357	-0.22351283	0.000300222	-0.257842565	2.07E-22	-2.405772137	3.13E-08	-0.487575631	0.456378261	0.10578088	5.627189259	5.76738536	5.817535989	5.807381545	5.830440944	5.760954487	5.681606	5.77463356	5.740002219	5.556390372	5.478680344	5.504946411	5.541815165	5.465101295	5.430257542	3.359918055	3.092055796	3.546846441	5.258474714	5.232703219	5.256621809	5.81910621	5.861539201	5.847222727	1368	1935	1960	1783	1712	1781	1691	1521	1473	1482	1277
LYSMD4	0.991353748	0.005957469	0.893580354	0.04744216	0.106589979	0.244343134	5.61E-05	0.61892269	2.87E-13	-2.903268261	0.201551718	-0.20118913	0.891806167	0.064345888	2.866010119	3.29149621	2.884006083	2.998804998	3.022785933	3.035598656	2.968545551	3.284941071	2.92847964	3.209048673	3.226142732	3.338887131	3.521576908	3.716352188	3.659416796	0.847373888	-0.502036303	-0.004198698	2.872170817	2.829366864	2.735471523	3.076217114	3.143138088	3.013160902	202	347	256	254	244	269	258	271	210	291	268
ADAMTS17	0.823466271	0.359326507	0.62113537	-0.570518609	0.40415762	-0.582735887	0.871624853	-0.110598069	9.81E-05	-3.648700665	0.444793132	-0.502427664	0.993934793	-0.021061946	-1.779073336	-1.938974095	-0.961699574	-1.30829137	-0.963405217	-1.309719804	-2.704255684	-2.153387428	-1.593978164	-2.205512839	-2.464329529	-1.796410974	-1.664170542	-1.671735124	-1.671974954	-2.341944839	-6.64385619	-6.64385619	-1.164831229	-2.520382054	-2.517889637	-1.746615675	-0.861784192	-2.145722724	8	9	17	13	15	13	5	6	9	6	5
LINS1	0.572805083	0.131696131	0.761151897	0.064913275	0.020589364	0.246788582	4.36E-05	0.454345351	0.491120244	-0.060641263	0.074921913	0.183831053	0.577189991	0.133455382	2.913925417	2.913426554	3.080793417	3.098651074	3.035481413	3.167784202	3.045755111	2.985722325	3.070109549	3.317771797	3.110793986	3.22022334	3.42911972	3.407608732	3.434643093	2.882631423	2.834890135	3.013420686	3.081000537	3.228805966	3.148182744	3.183010129	3.137244179	2.987198183	208	267	294	272	246	295	272	220	231	314	247
ASB7	0.376515127	-0.138933087	0.219682193	-0.146845281	0.033204675	-0.179252613	0.184261339	-0.109058284	3.31E-17	-1.570358404	0.000610178	-0.29658456	0.882783475	0.036016832	4.48180153	4.519821985	4.522870127	4.394002158	4.317898275	4.394992612	4.307770031	4.479732416	4.295896229	4.286796092	4.324855914	4.374867894	4.552597472	4.355506741	4.289537562	2.973327236	2.822416774	3.020905965	4.232065626	4.202514971	4.199998615	4.45982512	4.673037372	4.499276676	618	815	798	669	600	691	652	620	541	615	574
ALDH1A3	0.91855302	0.116985862	0.453104346	0.431265195	0.598456019	0.213716056	0.151702878	0.497571373	1.29E-05	-2.281764471	0.741048133	-0.134917212	0.619739435	0.404893429	-0.059456754	0.253809587	-0.13761469	-0.088044281	0.121048587	0.375721588	0.379574254	0.454491743	0.523870893	0.062174145	0.231645396	0.411401267	0.219349119	0.547795464	0.792160854	-1.730876651	-2.363907576	-2.67103501	-1.060228322	0.475181486	0.216842479	0.827006101	0.425104738	0.025615931	26	42	31	30	32	42	43	38	39	33	33
LRRK1	0.603821276	0.112239071	0.232178817	0.16654377	0.000127692	0.387314643	0.936594716	-0.00889235	2.10E-12	-1.091809168	0.392722671	-0.085702735	0.68158181	0.094554679	3.730051265	3.860036851	3.847429114	4.013975997	4.044055942	3.715369391	4.013191874	3.96179508	3.960984775	4.175620093	4.185204357	4.238158311	3.712998283	3.897231262	3.79891755	2.63938734	2.686786318	2.838080319	3.70674639	3.777404218	3.694592333	3.870463454	4.025931045	3.823422825	367	516	500	514	496	431	532	433	429	569	521
CHSY1	0.387746234	0.109165538	0.093421217	0.149691587	0.935035445	-0.006831655	1.25E-05	-0.339973318	9.20E-22	-2.156460762	4.01E-08	-0.488191444	0.257684018	0.162527818	5.856416794	6.095321346	6.165667295	6.197000037	6.132512654	6.11296069	6.219690461	6.130631272	6.213742188	6.053007824	5.97991199	6.061944259	5.700918637	5.674152828	5.71990868	3.964739408	3.761674638	3.921478291	5.628805531	5.522942192	5.499577338	6.188044889	6.24671534	6.167837175	1604	2429	2495	2335	2111	2273	2456	1947	2045	2091	1808
SELENOS	0.377895619	0.110975382	0.196029283	0.122071614	5.88E-09	0.502299948	2.35E-11	0.635886994	6.18E-22	-2.378860728	0.00984445	0.167456241	0.971329996	-0.008846613	5.2859564	5.403399026	5.232241395	5.393659019	5.444336123	5.416559316	5.453874687	5.40213177	5.431806544	5.848145013	5.825584404	5.754623276	5.972200014	5.996787422	5.860659792	2.961815718	2.915398698	2.908373569	5.377322299	5.516742839	5.528675315	5.389360397	5.19394506	5.311598266	1080	1503	1306	1338	1310	1403	1444	1175	1189	1815	1624
SNRPA1	0.839148327	0.028550165	0.517944324	0.053438882	1.09E-05	-0.257458295	1.96E-11	-0.544916549	1.93E-19	-1.080707385	4.03E-06	-0.266356824	0.749040384	-0.040024648	5.731147381	5.651851132	5.632267946	5.690233993	5.714833077	5.696749743	5.769585849	5.708025977	5.698954943	5.412032734	5.344086549	5.488297029	5.149134529	5.130239996	5.101904231	4.579834805	4.588967814	4.60592783	5.388916809	5.418190827	5.409704836	5.657697255	5.571491815	5.666804166	1471	1786	1723	1644	1580	1703	1798	1453	1431	1341	1163
PCSK6	0.985747009	-0.020209632	0.740535333	-0.203941214	8.16E-08	1.710633768	3.09E-15	3.510747352	7.64E-05	-1.393262987	0.000613524	0.943741524	0.778357137	0.216718061	0.270020037	0.665819017	0.795866716	0.491797538	0.213328637	0.956972941	0.118756042	0.116259648	0.872202321	2.16698246	2.222400664	2.486079503	4.100421558	4.129260766	4.048889952	-0.705234964	-1.253339351	-0.465803025	1.429309612	1.631700215	1.506443805	1.16478637	0.385874815	0.826883865	33	56	60	45	35	63	35	30	50	141	133
TM2D3	0.995259692	-0.002511887	0.793106101	-0.059552242	0.648785705	-0.057622811	0.927130631	0.011324633	1.02E-08	-0.778506894	0.005932103	-0.3166565	0.726681782	-0.097002937	4.035609037	3.745235564	3.719365866	4.020355671	3.725483803	3.750295699	3.803177129	3.755486638	3.766581364	3.775447654	3.881015419	3.673352743	3.76435893	3.84734013	3.926110682	3.044175001	3.12289928	3.002119441	3.537885583	3.573506374	3.442741754	3.808796988	3.537026466	3.866785225	454	476	457	516	398	442	460	375	375	431	422
TARSL2	0.830526357	0.071475916	0.67510843	0.090881283	0.029640539	-0.275217756	0.001505052	-0.415972726	8.38E-10	-0.98764431	0.064813832	-0.221975342	0.988363716	-0.007018021	3.376503875	3.312459958	3.358795399	3.421447939	3.426175191	3.41515595	3.344596076	3.416517603	3.559420206	3.073850265	3.1723632	2.974600778	2.862892192	2.971449414	2.964978017	2.095927104	2.346958054	2.64814223	3.288367445	3.113035568	2.9838076	3.405175601	3.361089042	3.260806231	287	353	356	341	323	350	334	296	325	265	258
TJP1	0.949973287	-0.014242986	0.940398766	-0.012127081	0.859762312	0.015081411	9.45E-08	-0.480252969	2.19E-23	-2.626043503	0.000104256	-0.293581383	0.676772391	0.06872267	7.442964022	7.704633151	7.775573177	7.569584013	7.699250794	7.610185927	7.634520186	7.588121327	7.662603831	7.638823813	7.583644514	7.744875928	7.166665009	7.173098996	7.141114649	4.908404391	5.036921419	5.098632585	7.399876188	7.329336242	7.312094027	7.668757462	7.81387812	7.64521857	4818	7411	7615	6047	6254	6418	6549	5348	5583	6279	5494
FAM189A1	0.691775556	0.804019015	0.878195753	0.301882114	0.858714518	0.191377673	0.540178908	0.544205614	0.200404729	-1.064031597	0.913880624	0.106894754	0.833098078	-0.555810849	-3.113861218	-3.089433114	-3.609611083	-2.70651581	-2.399064228	-2.154689698	-3.08828758	-2.153387428	-3.618997678	-4.491090894	-2.766489165	-1.981914793	-2.778044213	-2.483421697	-2.785550449	-3.787572592	-2.363907576	-6.64385619	-2.492495551	-3.723206205	-3.200794584	-3.608232199	-4.441654537	-3.608340137	3	4	2	4	5	7	4	6	2	1	4
APBA2	0.566324182	-0.116705454	0.146176787	-0.191899582	7.18E-10	-0.966166271	0.565169035	0.055088081	1.44E-18	-2.602190605	1.31E-09	-0.884484903	0.60608388	0.106379541	3.916332599	4.228701707	4.098230653	4.01716936	3.90915051	3.963743633	3.795745882	3.968408721	3.900199475	2.969789724	3.199503544	3.17099623	4.131491306	4.115275529	4.159311663	1.627199508	1.302673986	1.508565439	3.263389254	3.21355558	3.110186861	4.268284759	4.222447526	4.069063817	418	666	595	515	452	512	457	435	411	247	263
MCEE	0.881925475	-0.050720568	0.260702241	-0.197078047	0.014182555	-0.301127676	0.650977496	0.055002096	2.46E-06	-0.572033198	0.002209058	-0.374826571	0.826356792	-0.070232369	3.68341895	3.363574118	3.512174353	3.482792377	3.546362051	3.380895304	3.344596076	3.377295445	3.248674826	3.230399381	3.376406919	3.049147035	3.567741102	3.616630195	3.54307086	3.065843967	2.736385638	3.050464657	3.103693974	3.278506834	3.054110081	3.43429471	3.463562415	3.453263155	355	365	396	356	351	342	334	289	262	295	297
MPHOSPH10	0.460758575	0.08377203	0.284116525	0.09052276	0.046225892	-0.117067713	1.42E-06	-0.335798943	1.76E-14	-0.741389819	1.11E-08	-0.445689498	0.764801241	0.04354375	6.312193048	6.1861477	6.196413112	6.356776897	6.248144492	6.342017159	6.248555237	6.355414171	6.363225808	6.110993796	6.104314596	6.129355475	5.866202349	5.920025896	5.901969897	5.545876911	5.402190454	5.525015837	5.763167629	5.815013866	5.780122924	6.365447681	6.175890651	6.285020429	2200	2587	2548	2609	2287	2664	2505	2275	2268	2177	1970
FAN1	0.863838936	-0.031724959	0.533438244	0.067198951	0.312571671	-0.068725874	0.673560249	0.029012443	0.002344005	-0.174449596	0.348130695	-0.061079985	0.974139957	0.007616909	5.318109523	5.40827597	5.254157321	5.298441416	5.29922929	5.287760885	5.353687902	5.379979182	5.448412877	5.319179476	5.25892433	5.196006154	5.330470612	5.381100734	5.35609622	5.039215995	5.150217692	5.269394848	5.273564513	5.278613111	5.245397502	5.295943471	5.333218416	5.374290741	1104	1509	1326	1252	1185	1283	1347	1157	1203	1257	1097
MTMR10	0.721557469	0.05540934	0.023266383	0.181182022	8.84E-07	0.361185456	3.72E-09	0.47584898	3.74E-23	-2.364007817	0.370358409	-0.057058175	0.471194095	0.097231084	6.381995863	6.5664691	6.567404294	6.562573959	6.587382228	6.53073899	6.615461601	6.754073261	6.688368133	6.933900145	6.818033652	6.846197601	7.033562131	6.980564632	6.928082294	4.028662395	4.183507691	4.210448124	6.503586586	6.489406255	6.350811457	6.54636984	6.666487666	6.593260828	2309	3367	3296	3009	2894	3037	3231	3000	2842	3852	3232
KLF13	0.708351179	-0.058929192	0.399774266	-0.084777526	0.167950948	-0.090011939	5.52E-05	0.26734831	4.29E-22	1.439115581	1.40E-08	0.437859457	0.640151463	0.067913355	5.388844988	5.414349057	5.374095014	5.31150609	5.367343389	5.321699628	5.287674555	5.341011531	5.294217138	5.223933647	5.377742769	5.305235008	5.633458931	5.657843386	5.6881443	6.857431194	6.830659612	6.807260298	5.706844165	5.880852769	5.90188192	5.379413118	5.52935914	5.472299974	1160	1515	1441	1264	1242	1313	1287	1126	1081	1177	1191
OTUD7A	0.82364771	0.050363886	0.050796596	0.204302796	8.42E-07	0.458065954	3.49E-15	1.094054358	1.11E-23	2.061339685	1.12E-15	1.162176073	0.92580121	0.024530249	4.22116521	4.306518601	4.274778177	4.338919241	4.317898275	4.296031318	4.530058383	4.456397874	4.428558054	4.60347156	4.856854843	4.715376944	5.36177472	5.358720067	5.364395796	6.333600083	6.389038293	6.264091833	5.43214522	5.457560245	5.39961448	4.334139271	4.225228477	4.31587811	516	703	672	644	600	645	761	610	593	766	830
GTF2A2	0.967575452	-0.007031033	0.464105338	-0.061030667	0.000998475	-0.177957731	0.013528063	-0.126233783	0.007401396	-0.12015061	0.000317182	-0.192562764	0.535664348	-0.069284603	6.71805653	6.615264545	6.654954721	6.626174903	6.668578143	6.673039799	6.608586018	6.616104567	6.581117963	6.493050115	6.494494856	6.467331549	6.550047201	6.576324775	6.483862264	6.456601721	6.559374865	6.612932049	6.404252714	6.527931716	6.478265976	6.619501141	6.519040208	6.642434355	2915	3483	3502	3144	3061	3352	3216	2726	2638	2838	2582
BNIP2	0.697417385	0.044785964	0.683981977	0.035321405	0.620120855	-0.026218788	0.005930219	-0.131644988	4.78E-24	-1.720850044	1.26E-10	-0.458595003	0.533260253	0.063917246	6.755638943	6.873785773	6.871135384	6.862003163	6.939462845	6.832744254	6.784079894	6.891347134	6.930084323	6.82583602	6.789291925	6.806007132	6.679914229	6.72739363	6.697420578	5.139695784	5.114000784	5.083520816	6.334614393	6.436202007	6.352556087	6.885061906	6.91665258	6.889764385	2992	4166	4068	3703	3693	3744	3632	3299	3360	3574	3168
ANXA2	0.783549287	-0.024126739	0.948528001	-0.005103602	1.80E-10	0.309796285	6.48E-13	0.39180614	1.11E-16	-0.526386203	0.047031546	0.064428419	0.471194095	-0.05196742	10.77066735	10.68633757	10.62592519	10.67361326	10.65224405	10.68521202	10.70907339	10.68710756	10.6720101	11.00009084	11.02427419	10.98842072	11.10382119	11.08315558	11.07195445	10.20263969	10.14202908	10.15977781	10.7620189	10.76648778	10.74827154	10.67899628	10.58120452	10.66735954	48374	58547	54916	51998	48432	54086	55170	45821	44960	64527	59659
ICE2	0.563681705	-0.100617217	0.643962086	0.065425106	2.22E-05	-0.401173714	1.73E-07	-0.548872973	7.79E-20	-2.241965439	8.40E-06	-0.415356195	0.789669922	0.054951454	4.96379559	5.217243464	5.067186846	5.007119433	4.952840725	4.984623769	5.148750371	5.144772396	5.149382346	4.812568261	4.581594334	4.649015408	4.446531978	4.515270869	4.637480669	2.938513406	2.709543062	2.875720579	4.731914328	4.518092771	4.751584816	5.081084021	5.198197549	5.132207264	864	1322	1165	1023	932	1040	1169	983	978	885	686
RORA	0.979811475	0.05311449	0.875722412	0.199580519	0.096364843	-1.162550694	0.12094079	-1.039731614	0.059848763	0.821180815	0.577609112	-0.352057235	0.915819899	0.192305402	-0.487163855	-1.44109241	-1.93387172	-1.940095139	-0.774280832	-0.969480526	-0.199854133	-1.589978916	-1.446336875	-2.455299725	-2.766489165	-2.194840193	-2.778044213	-2.233896799	-2.021469736	-1.033530881	-0.167517122	-0.098369746	-1.39997015	-0.991684125	-2.517889637	-0.862496386	-0.959448375	-1.434522341	19	13	9	8	17	17	28	9	10	5	4
SPG21	0.596689652	-0.073604193	0.214639094	-0.112004332	0.000882093	-0.222535098	0.087206183	-0.105986872	8.75E-15	-0.832701034	2.33E-05	-0.295482763	0.912352759	-0.022253279	5.405700721	5.421603176	5.244610042	5.263908989	5.311024877	5.277155511	5.224042538	5.261116326	5.251596954	5.101820644	5.154615928	5.148759128	5.27336578	5.332364279	5.149333631	4.540392922	4.546623711	4.48800939	5.066786076	5.035784017	5.08394617	5.35677776	5.242794202	5.406481886	1174	1523	1317	1223	1194	1273	1231	1066	1050	1082	1020
VPS13C	0.321682774	0.293818108	0.419249512	0.21063598	2.93E-06	0.846197846	0.177114151	0.219964437	1.11E-13	-3.294461131	0.631016895	-0.085124134	0.242008329	0.406740867	5.058196621	5.846771746	5.926468482	5.785075398	6.069868102	5.850415173	5.855191036	5.798027417	5.802234378	6.393644175	6.377569265	6.592046262	5.791242287	5.841500197	5.850566835	2.157772057	2.381379443	2.40094815	5.584114898	5.387942292	5.596990664	5.90048052	6.30702408	5.836356811	922	2044	2113	1755	2021	1895	1907	1546	1537	2649	2381
C2CD4B	0.879398589	-0.162278226	0.66675145	-0.291610626	0.147812411	-0.573515538	0.847407744	-0.076218915	0.453001868	-0.216545473	0.867497404	0.062890245	0.459560714	-0.634888793	-0.007526361	-0.201091809	0.074319367	-0.392520043	-0.19756685	-0.035614285	-0.609378666	-0.202344787	-0.206420835	-0.446488971	-0.842060482	-0.577791792	-0.401938578	0.211603562	-0.171836108	-0.610537986	0.487711553	-0.643721066	0.243535524	-0.266239636	0.08872277	-0.685013424	-0.770314336	-0.603961481	27	30	36	24	26	32	21	24	24	23	16
TLN2	0.477230797	0.184449975	0.973526035	-0.011863822	0.922360807	-0.016066051	4.97E-10	-1.473722192	0.000531919	-0.427914018	7.91E-05	-0.599597247	0.537446772	0.17474237	4.989579282	5.334613539	5.479018215	5.327029114	5.627387403	5.398324495	5.340979973	5.13598687	5.286321171	5.191641896	5.135068657	5.425550749	3.76435893	3.820008825	3.791902179	4.774442651	4.865138242	4.876310337	4.651410784	4.652337894	4.695868704	5.205939925	5.76068008	5.35665486	879	1433	1550	1278	1487	1385	1335	977	1075	1151	1006
TPM1	0.489442579	-0.062210862	0.013787515	-0.140561845	1.81E-07	-0.294149503	1.38E-17	-0.925036862	3.58E-21	-1.115237868	2.56E-05	-0.204826371	0.567040541	-0.056192294	7.643305926	7.515038986	7.559098781	7.544627916	7.511522616	7.475196273	7.405616339	7.457586698	7.433046617	7.326983311	7.268607363	7.239812002	6.648526905	6.634354595	6.659863082	6.483685967	6.431749471	6.4571569	7.439440962	7.350405102	7.314184542	7.544346371	7.443652343	7.561371335	5536	6499	6554	5944	5491	5845	5588	4885	4762	5058	4417
LACTB	0.631373712	0.076183303	0.607566158	0.062362107	0.015226871	-0.175688625	4.51E-08	-0.516971414	3.64E-18	-1.423536254	0.649469139	-0.033456329	0.857521331	0.03613947	5.232972724	5.294347702	5.129278563	5.317994327	5.340738165	5.227065344	5.25417743	5.295712455	5.294217138	5.091648396	5.019508505	5.018763604	4.723613169	4.768582077	4.613806639	3.701889789	3.703913668	3.984088434	5.176555126	5.133555117	5.246648968	5.289318163	5.260525029	5.215633438	1041	1394	1216	1270	1219	1230	1258	1091	1081	1074	929
RPS27L	0.396630406	-0.086750718	0.041860844	-0.142971564	0.04727805	-0.10721224	0.028205506	0.113859677	2.87E-10	0.406891929	2.24E-08	0.364504272	0.51287477	-0.076225707	6.620354108	6.470640359	6.421907103	6.425686626	6.436413292	6.392022867	6.365482664	6.360451344	6.359467613	6.358320244	6.430645698	6.4036462	6.646083973	6.600118829	6.609878433	6.962728036	6.875875342	6.896941904	6.80258366	6.912165421	6.892596982	6.458742988	6.354154543	6.472722328	2724	3151	2979	2736	2606	2758	2717	2283	2262	2584	2471
RAB8B	0.674501414	-0.070607508	0.216032251	-0.124669237	0.01345227	-0.177056664	4.48E-05	-0.318820906	1.72E-22	-2.722688432	2.26E-05	-0.331317526	0.704254774	0.062914377	5.653637497	5.83595337	5.899779493	5.716009848	5.808418538	5.651275882	5.666406571	5.714925162	5.631995586	5.652449553	5.65471097	5.548427687	5.512074273	5.467305067	5.45155983	3.221970281	2.822416774	3.179807397	5.470846496	5.489566818	5.432978123	5.87769527	5.876652818	5.821740435	1394	2029	2074	1673	1686	1651	1673	1460	1366	1584	1443
APH1B	0.851188251	0.023154	0.741031736	-0.027940436	0.000101303	-0.18919469	1.32E-07	-0.2916884	1.30E-26	-2.136736234	1.72E-11	-0.468213749	0.863931205	0.021765359	7.767031887	7.827595501	7.895900026	7.91554768	7.86645058	7.77754776	7.795936101	7.788052353	7.822204624	7.660860363	7.60079591	7.660946521	7.594742092	7.501607618	7.518726547	5.678965009	5.683675551	5.717539493	7.437488282	7.338152356	7.310299743	7.857943776	7.846303304	7.851089002	6031	8071	8277	7686	7023	7207	7324	6142	6236	6376	5560
CA12	0.910132486	-0.202589845	0.456924317	0.640001094	0.06939639	0.932880191	0.084381732	0.873391077	0.070419413	-0.968449809	0.557825616	0.332114606	0.918979903	0.183729966	-0.636921801	-1.588749503	-0.386133598	-1.185740903	-1.068158102	-0.969480526	-0.141623418	0.017674373	-0.539081897	0.198420902	-0.045832015	0.073254125	0.132660574	-0.117745334	0.03244623	-3.787572592	-0.882786435	-0.793221886	-0.485328823	-0.448300121	-0.65409714	-0.960159645	-0.770314336	-0.318447164	18	12	26	14	14	17	30	28	19	36	27
USP3	0.854294835	0.057164229	0.255841697	0.18139552	0.657723655	-0.056455559	0.596452038	-0.062722155	4.25E-17	-2.919388473	0.001419203	-0.378390504	0.647999365	0.116331438	4.465816694	4.636636808	4.724716476	4.649944502	4.748262118	4.598242141	4.793361897	4.798286689	4.77736242	4.551404867	4.52478732	4.579453552	4.488589934	4.502433442	4.645286464	2.197576606	1.08324885	1.797149852	4.374173585	4.117673564	4.199998615	4.690528934	4.827426227	4.655801424	612	883	919	799	809	795	914	773	755	738	659
FBXL22	0.994105829	-0.019252811	0.983165125	-0.041987416	0.198081424	0.812232429	0.76350005	0.216543799	0.000306654	-3.600801364	0.738798614	0.231853783	0.817421727	0.401159705	-2.177699826	-1.307154468	-2.147106206	-3.090499613	-1.181116705	-1.443651408	-1.752050478	-1.308390644	-2.710464979	-1.6429035	-0.675011888	-0.821687482	-1.664170542	-1.268234609	-2.021469736	-6.64385619	-6.64385619	-3.120168901	-1.277615442	-2.05880044	-1.559807471	-2.145605234	-1.299740761	-0.960280183	6	14	8	3	13	12	10	11	4	10	18
HERC1	0.545533333	0.199494638	0.944034263	0.026090503	7.37E-05	0.650280281	0.121496345	-0.25187622	6.83E-06	-0.762188706	0.373596343	-0.145074616	0.531347615	0.213509535	5.44932261	5.948205532	6.118657326	5.908866246	6.206650668	5.994142357	5.989092576	5.726676114	5.873358288	6.36918901	6.417414051	6.676288274	5.552290058	5.528737901	5.673905153	5.03372865	5.107161281	5.083520816	5.674049931	5.662384179	5.738920396	5.857234673	6.448800385	5.845417415	1210	2194	2415	1912	2222	2093	2093	1471	1615	2604	2448
DAPK2	0.683872605	-0.664420688	0.317387832	-1.085832354	0.42570067	-0.567568451	0.363361287	-0.620100368	0.377493638	-0.465732398	0.246129248	-0.785053578	0.912352759	0.213314566	-2.427738523	-1.307154468	-1.583603356	-2.153290161	-2.148768653	-3.091839517	-2.401255928	-1.940193028	-4.451813675	-3.140459182	-1.504698117	-2.444724275	-2.778044213	-2.785319805	-1.671974954	-2.341944839	-2.087967192	-2.184293541	-3.697509889	-2.520382054	-1.559807471	-1.746615675	-1.745914632	-1.178001783	5	14	11	7	6	4	6	7	1	3	10
MRPL46	0.968678846	0.009574041	0.317729584	0.108915626	0.61873743	-0.040850202	0.071344936	-0.132030524	1.57E-16	0.975703392	2.08E-08	0.488465233	0.565074367	-0.094750395	4.917534686	4.736964789	4.680891138	4.792809425	4.767414615	4.806174939	4.804512804	5.016622019	4.843428055	4.765810419	4.702252935	4.747447046	4.666903184	4.659093421	4.61579438	5.737519306	5.738368327	5.790518325	5.250870212	5.274944632	5.27758793	4.776419964	4.61908131	4.65786013	837	947	891	882	819	919	921	899	791	857	745
FAM96A	0.935761362	0.014228698	0.917999219	-0.013198709	6.74E-05	-0.254090344	5.40E-05	-0.253458486	0.026696439	-0.106668824	4.45E-08	-0.402821345	0.478810959	-0.087014955	5.991746348	5.975571284	5.898910284	6.031580581	5.925581994	5.952257413	5.874719854	5.936013583	6.016259873	5.725694124	5.721767577	5.656696997	5.681964148	5.747614495	5.676764248	5.872233856	5.902411051	5.77178517	5.591158348	5.50947643	5.558206304	5.922911499	5.792903946	5.88988604	1762	2236	2073	2082	1829	2033	1934	1701	1783	1667	1511
SNX1	0.05467254	-0.125244419	0.038180435	-0.116613171	1.11E-06	-0.255985411	0.010787388	-0.109828881	2.17E-16	-0.659830419	5.11E-10	-0.385083175	0.492914201	-0.063513147	6.904102468	6.832202534	6.830686845	6.747460988	6.695825524	6.748397865	6.694511255	6.769303356	6.753772707	6.650822281	6.574937867	6.573749565	6.75846232	6.751554625	6.72806505	6.212949194	6.233250884	6.141549603	6.464669861	6.528445349	6.419001658	6.81667659	6.755746483	6.804524503	3316	4048	3955	3420	3120	3531	3413	3031	2974	3165	2731
SNX22	0.851152499	0.531613373	0.822893637	-0.52781487	0.324052458	0.997123341	0.61405971	-0.608462066	0.506463892	-0.618460838	0.365953354	0.88642311	0.961539643	0.172334163	-2.730389948	-3.614267856	-4.443451198	-3.615290804	-2.702092531	-2.707884881	-3.613169065	-2.70661096	-6.64385619	-1.6429035	-3.149169521	-2.747148939	-3.682332842	-4.514112978	-4.514304093	-2.890791898	-6.64385619	-2.67103501	-2.794268162	-1.873688547	-3.200794584	-4.442222256	-2.69831937	-3.083253662	4	2	1	2	4	5	2	4	0	10	3
PPIB	0.446103311	-0.069048155	0.468766736	-0.05417354	0.000888707	-0.160457852	0.002900214	-0.138722753	7.99E-15	0.565620397	0.087768593	-0.076327388	0.38927468	-0.087343355	8.655401597	8.538961458	8.456311166	8.49075996	8.448502941	8.50500285	8.461973771	8.484182722	8.54271353	8.394106848	8.414828921	8.361015919	8.422407196	8.405285723	8.407621863	9.094223309	9.14138819	9.112649753	8.465232073	8.470029778	8.487172848	8.539011524	8.377649582	8.472746681	11165	13215	12206	11452	10513	11934	11621	9952	10276	10599	9776
CSNK1G1	0.798576785	0.0394356	0.254634326	0.096100655	0.441749224	0.047755591	0.08647181	-0.099669169	2.69E-16	-0.917181664	0.242049439	-0.06775241	0.411861909	0.104663538	5.033620805	5.074210114	5.132240131	5.146333229	5.054574494	5.156488629	5.191850024	5.149145177	5.18662338	5.111921671	5.110971018	5.160016082	4.951214347	4.976272369	5.01269388	4.211508794	4.137257598	4.140015926	5.078289757	5.003635262	4.955140533	5.121927254	5.248273087	5.183125492	907	1197	1219	1127	1000	1171	1204	986	1003	1089	990
TRIP4	0.592307506	-0.087954175	0.820742928	-0.034934251	0.369814723	-0.070153061	0.018119848	-0.175673788	6.76E-05	-0.278389874	0.010781632	-0.187845537	0.51093257	-0.106680715	4.796770901	4.617812753	4.676840204	4.639621492	4.56994477	4.619387737	4.68691718	4.762582935	4.539008197	4.621764896	4.606141269	4.654995186	4.562994651	4.546873398	4.456333348	4.449902213	4.403229712	4.406061511	4.541426222	4.415199161	4.573549989	4.555693564	4.540876452	4.676257466	769	872	888	793	715	807	849	754	640	775	697
ZNF609	0.957618563	0.012680389	0.972929263	-0.006606994	0.285595401	0.07866599	0.013395701	-0.177749338	1.11E-17	-1.3233106	0.004684435	-0.203356716	0.679988388	0.068979348	6.863282344	7.065423437	7.123770845	7.036986891	7.075919052	6.97610869	7.025970337	6.976241516	7.028823597	7.019943848	7.107437417	7.159713417	6.837671531	6.841799115	6.838150128	5.685395234	5.721113589	5.674287129	6.777662238	6.84694875	6.815844234	7.00029311	7.282775961	6.974796474	3224	4759	4847	4181	4060	4135	4295	3499	3598	4089	3950
OAZ2	0.431580895	-0.118639682	0.054031192	-0.196586311	0.000117358	-0.330522333	0.634654305	-0.038216724	1.08E-08	-0.508512628	1.76E-05	-0.371428554	0.984548795	-0.005679689	5.030519182	4.99213411	4.880779716	4.872548705	4.742466435	4.933198925	4.902902813	4.801994087	4.610317038	4.635834392	4.654016616	4.622812741	4.925659312	4.979363983	4.885007647	4.449902213	4.426767747	4.504121912	4.545576085	4.682188941	4.561532531	4.939320715	4.909249954	5.038927836	905	1130	1024	932	805	1003	986	775	673	783	721
RBPMS2	0.113423082	-0.200543366	3.61E-06	-0.542986797	2.05E-10	-0.823484338	2.98E-11	-0.886256442	1.26E-14	-1.056370261	5.78E-12	-0.972401859	0.824467511	-0.047389927	5.141057719	5.154771944	5.129278563	4.977916688	4.930924542	4.914501648	4.652361363	4.573813754	4.569691929	4.274001397	4.351718333	4.328229313	4.239145904	4.259586157	4.266947782	4.238791413	4.165514426	3.849736185	4.219133487	4.120401785	4.168651696	5.218548799	5.081809186	4.982551409	977	1266	1216	1003	918	990	829	662	654	609	585
LOC100914241	0.739444451	-0.737564248	0.225832884	-1.758342656	0.11346966	-1.569935105	0.779339595	-0.255598384	0.014702787	-2.143610605	0.017688193	-2.399516399	0.959184247	-0.141809414	-2.177699826	-3.614267856	-2.700466125	-3.615290804	-3.61113817	-3.616575949	-6.64385619	-3.615380124	-4.451813675	-3.663175281	-6.64385619	-3.653400965	-2.778044213	-3.689140315	-2.785550449	-3.787572592	-6.64385619	-4.265233695	-3.697509889	-6.64385619	-6.64385619	-3.608232199	-3.607595261	-1.746734479	6	3	5	2	2	2	0	2	1	2	0
PIF1	0.751000391	0.09838815	0.924700269	0.026610456	0.54752116	-0.081912697	0.148935437	-0.180375633	1.21E-12	-1.518363436	3.98E-06	-0.721808001	0.910704919	-0.045088488	3.457259257	3.353495137	3.50305137	3.532736564	3.628262693	3.448621822	3.37483403	3.563540272	3.455284513	3.418872503	3.385889259	3.262613734	3.364016558	3.146680786	3.26263124	1.783587101	2.263296114	1.70721984	2.852206836	2.598394281	2.69936684	3.216920518	3.425378201	3.536178888	304	363	394	368	372	358	342	328	302	337	299
PLEKHO2	0.515431346	-0.063565766	0.000701945	-0.209432934	3.93E-08	0.324114519	9.89E-15	0.642831985	3.53E-18	-0.880027892	0.147144942	-0.067086288	0.539854926	0.062500754	6.2495505	6.271593081	6.344854871	6.247497944	6.198206746	6.228937882	6.098084472	6.06426378	6.074730858	6.581380077	6.657996011	6.598266376	6.923287077	6.894337873	6.976454595	5.450945144	5.454994889	5.318815608	6.198926251	6.218574036	6.246458959	6.331024496	6.347788609	6.374116821	2107	2744	2824	2419	2209	2464	2257	1859	1857	3017	2892
ANKDD1A	0.677200163	0.527874698	0.997432993	-0.006950166	0.857733617	0.120947514	0.449562481	0.417095023	0.027860258	0.935480275	0.11045354	0.796212822	0.933977104	-0.154530308	-1.614660418	-1.588749503	-2.397416388	-1.442226504	-0.774280832	-1.755802079	-1.305933374	-2.153387428	-2.15732729	-1.6429035	-2.214626204	-1.350711614	-1.383001339	-1.39060988	-1.524576356	-0.705234964	-1.056198494	-0.9022545	-1.845194889	-0.324410555	-0.989092674	-2.395928589	-1.931663495	-1.746734479	9	11	6	11	17	9	13	6	6	10	6
MTFMT	0.980189893	0.00782175	0.90525379	-0.024065468	5.72E-08	-0.683591444	5.57E-11	-1.010428864	3.06E-11	-0.82689834	7.53E-07	-0.55224677	0.84158724	0.048785468	4.971902605	4.775220644	4.793677609	4.907386352	4.880800624	4.778242994	4.892489691	4.749202948	4.829006035	4.164571045	4.124192429	4.203217224	3.813953795	3.890677957	3.805898973	3.93168344	3.862590535	4.27290693	4.374173585	4.220427205	4.292574348	4.922293102	4.868918101	4.897988793	869	973	963	955	886	901	978	747	783	565	499
PDCD7	0.901627632	-0.048615604	0.845397179	0.053474592	0.531640028	0.086668979	0.262033917	-0.148169026	2.08E-14	-2.249482958	0.062483304	-0.241327625	0.924200747	0.039038446	3.356827168	3.327985249	3.164182528	3.274406481	3.162444927	3.267595584	3.177392454	3.44050077	3.392920172	3.366799398	3.252298934	3.49371656	3.104113043	3.205949285	3.096061874	1.020112382	0.608867621	1.487108524	3.142568293	3.05717606	2.928737098	3.319328996	3.228773745	3.419685806	283	356	311	308	269	316	298	301	289	325	273
CLPX	0.754900511	-0.042081737	0.538611878	-0.054397907	0.094330472	-0.088985938	0.090602636	0.08630123	5.67E-21	-1.349695239	0.000198995	-0.206366356	0.994486106	0.00162687	6.275327945	6.311839535	6.29880981	6.214493576	6.299046082	6.246033411	6.218996117	6.242629797	6.260840179	6.250112541	6.168217273	6.200586976	6.367542928	6.406418671	6.37070923	4.905402904	4.839575793	5.094204355	6.112051905	6.123863978	6.030962686	6.319365128	6.30702408	6.264225942	2145	2822	2736	2364	2369	2493	2455	2104	2113	2398	2060
PARP16	0.993443798	0.001933202	0.874854918	-0.022077514	0.000634723	-0.230704433	0.029101226	-0.136513085	1.43E-22	-2.196500608	2.10E-08	-0.46918606	0.329248425	0.132118727	5.810140782	5.964024906	5.980054202	5.85812594	5.970072253	5.930426981	5.880000335	5.913913035	5.89255634	5.75821395	5.631979875	5.670537916	5.719627323	5.827843837	5.79551175	3.576669345	3.880750866	3.703902342	5.53173333	5.401464443	5.413052666	6.049848642	6.068493132	6.030787045	1553	2217	2193	1846	1886	2003	1941	1675	1637	1705	1420
IGDCC3	0.976556568	0.023722287	0.830728046	-0.105137308	0.140879256	-0.365688937	0.007198059	-0.700425815	2.25E-09	-2.488127919	0.030469732	-0.52868428	0.636829353	0.240215814	0.906182142	0.849151925	1.163222879	1.133427734	0.794137199	1.059553801	0.699282746	1.085455037	0.814808486	0.704865573	0.42800867	0.68514795	0.652211892	0.124919184	0.03244623	-2.065798542	-1.253339351	-1.217457358	0.538248306	0.214221269	0.576651335	1.359521262	1.069736692	1.210266558	52	64	78	70	52	68	53	59	48	51	38
IGDCC4	0.831512533	0.708894207	0.379449243	1.520090578	0.561740407	-0.823962879	0.100757963	1.765899398	0.071082075	-2.084338654	0.748691472	0.41392763	0.632666781	1.245989338	-4.468449404	-3.614267856	-6.64385619	-3.615290804	-2.148768653	-6.64385619	-2.704255684	-4.448591515	-2.15732729	-6.64385619	-4.498492016	-6.64385619	-3.160467288	-2.483421697	-2.785550449	-6.64385619	-6.64385619	-6.64385619	-2.794268162	-6.64385619	-3.720911132	-2.145605234	-4.441654537	-3.608340137	1	3	0	2	6	0	5	1	6	0	1
DPP8	0.914661707	0.017947562	0.907130544	0.014825302	0.453041172	-0.044991517	0.669728989	-0.025372462	1.92E-24	-2.434901415	3.19E-09	-0.459650904	0.458199018	0.088866938	6.127851283	6.250022482	6.32816335	6.272433277	6.243364589	6.242630473	6.25466612	6.269656467	6.224801189	6.179144596	6.181209734	6.20941794	6.171529501	6.201274395	6.255589814	3.834040476	3.643743332	3.925472045	5.813938145	5.808261656	5.703814487	6.328441657	6.295823884	6.346940404	1936	2704	2792	2461	2280	2487	2516	2144	2061	2283	2078
HACD3	0.779445537	-0.036091282	0.139070068	-0.100706034	3.26E-07	-0.316702484	5.88E-12	-0.558054786	1.18E-23	-1.707221045	1.56E-13	-0.672286224	0.858639652	0.024936133	6.912972083	6.888693952	6.858225387	6.899690983	6.852455841	6.799780323	6.811513874	6.805305049	6.741311972	6.614744132	6.560879405	6.534283861	6.330899857	6.329159185	6.325879086	5.229636566	5.062780242	5.24802678	6.276502359	6.216663016	6.150774343	6.889011158	6.864985854	6.980976323	3337	4210	4032	3801	3477	3659	3701	3108	2948	3087	2704
INTS14	0.975355332	0.00604019	0.277763438	-0.090718157	7.21E-10	-0.526606609	1.15E-11	-0.635410399	6.84E-15	-0.749267981	2.64E-09	-0.470744726	0.941053814	-0.013632404	5.76046023	5.665154755	5.596259015	5.697219073	5.649234567	5.694758829	5.607142676	5.584315323	5.559594428	5.183454745	5.119522103	5.140258393	5.005586222	5.090761707	5.020217367	4.923318869	4.92470115	4.927986282	5.305727493	5.119986982	5.186623989	5.657697255	5.599626435	5.724909361	1501	1803	1681	1652	1510	1701	1606	1333	1299	1145	996
SLC24A1	0.722902278	-0.994275503	0.99779246	0.010430169	0.46111472	-0.885788426	0.504087134	-0.761508916	0.035522799	-2.309934122	0.050636415	-2.340159832	0.862991973	-0.53745258	-4.468449404	-1.938974095	-3.084578491	-4.448511947	-2.148768653	-6.64385619	-3.08828758	-3.615380124	-2.710464979	-2.455299725	-6.64385619	-3.653400965	-3.682332842	-4.514112978	-3.689356083	-2.890791898	-6.64385619	-6.64385619	-4.521523874	-6.64385619	-6.64385619	-4.442222256	-4.441654537	-2.396045048	1	9	4	1	7	0	4	2	4	5	0
LOC100919630	0.846163388	0.45849496	0.710564875	-0.660795624	0.726844668	-0.368786528	0.862888291	-0.171007509	0.000429118	-3.803613913	0.977835348	0.028065355	0.925730589	-0.271086811	-3.113861218	-3.089433114	-2.397416388	-1.185740903	-2.399064228	-3.616575949	-2.704255684	-1.940193028	-6.64385619	-3.663175281	-2.464329529	-3.653400965	-3.160467288	-2.785319805	-3.16780531	-6.64385619	-6.64385619	-6.64385619	-2.243056292	-2.520382054	-3.720911132	-4.442222256	-2.69831937	-2.396045048	3	4	6	14	5	2	5	7	0	2	5
DENND4A	0.92983855	0.018397986	0.824878999	0.030936446	0.019682212	0.154844193	0.858138699	0.013245846	2.45E-19	-1.570431163	0.000232401	-0.264827898	0.458870955	0.106463062	5.067305683	5.02743002	5.138145092	5.106411035	5.082370613	5.098937247	5.089205078	5.150599831	5.085600215	5.186188961	5.206375301	5.305235008	5.114210704	5.076396354	5.081912021	3.53325606	3.435651266	3.554603216	4.821913683	4.807672994	4.808622337	5.145596037	5.340931472	5.06553567	928	1159	1223	1096	1019	1126	1122	987	935	1147	1057
RAB11A	0.282033077	-0.072163032	0.154470701	-0.07525744	0.13789535	-0.057169212	9.83E-06	-0.189789994	2.20E-18	-0.707808022	0.000108491	-0.156087697	0.452026598	-0.062287588	7.192662516	7.193836898	7.121909677	7.099709604	7.10368761	7.088800212	7.083556949	7.06222506	7.137054246	7.134793433	7.128419638	7.073789431	6.9713047	6.966611571	7.001376888	6.419212276	6.488115998	6.478041198	7.014641419	7.008461885	7.017351415	7.143822043	7.059842706	7.118133061	4050	5202	4840	4366	4139	4471	4470	3714	3879	4427	4008
MEGF11	0.423219413	-0.243020947	0.246656588	-0.264647229	4.71E-07	-1.155423849	3.07E-08	-1.392618714	0.020491837	0.27328344	0.020119762	-0.357680646	0.820842311	0.090328721	2.261018725	2.095462391	2.508887972	2.221563505	2.099019959	1.813454668	1.970387493	2.032418237	2.065688792	1.255976379	1.021609874	1.113464902	0.855357438	0.820261325	1.001248458	2.653767404	2.474670092	2.563539257	1.887279531	1.790869059	2.111856658	2.416299398	2.273941444	2.445074371	132	151	197	148	129	115	129	113	115	75	58
DIS3L	0.562335868	-0.064641956	0.656659641	0.041128112	0.013918856	-0.129917388	2.02E-08	-0.386542316	1.46E-07	-0.296844404	0.003817633	-0.150251345	0.814672084	0.032275469	5.971672732	6.073995979	6.145288655	5.993987012	5.997907329	6.003823396	6.095817009	6.137983427	6.079307746	5.925452685	5.937016206	5.937455522	5.679099373	5.68271317	5.668169909	5.763168085	5.787858977	5.748303252	6.013630004	5.89047449	5.836064645	6.137298673	6.064616538	6.084579289	1737	2393	2459	2029	1923	2108	2254	1957	1863	1914	1755
TIPIN	0.20007406	0.117424192	0.025287002	0.157141033	1.03E-06	-0.338299871	4.88E-17	-1.212804061	2.07E-20	-1.374446494	7.29E-11	-0.568081913	0.998795836	0.000244203	5.72923562	5.754038268	5.738116001	5.907145966	5.872618085	5.793877416	5.922415769	5.962757553	5.807760963	5.444368819	5.380117006	5.381750004	4.562994651	4.48948076	4.529857288	4.347467852	4.328750641	4.423110204	5.249598889	5.125429558	5.142934862	5.798724606	5.677838877	5.745383451	1469	1917	1854	1910	1763	1822	1999	1733	1543	1371	1193
MAP2K1	0.332943147	-0.09623078	0.398710895	-0.071457051	0.000540252	-0.199743439	0.014536428	-0.131546172	1.31E-22	-1.709706808	1.65E-06	-0.303617633	0.766669599	-0.040480274	6.473344225	6.289545723	6.276228616	6.198407352	6.235821171	6.317643259	6.315691736	6.305357445	6.205391947	6.109554189	6.185967088	6.145727362	6.198455093	6.212484735	6.235046452	4.612103415	4.616923456	4.683440664	6.06078355	6.017382947	6.051873727	6.321314911	6.264398335	6.333479806	2460	2779	2693	2338	2268	2620	2625	2198	2033	2175	2085
SNAPC5	0.704050715	-0.090470007	0.796462084	-0.049869426	0.018716471	-0.233597592	0.07565485	-0.16999355	2.23E-16	-1.794394274	1.79E-05	-0.478234309	0.667349147	-0.097030859	3.551152569	3.60783962	3.604636196	3.352330517	3.555205416	3.583855336	3.57910294	3.523681756	3.510552802	3.464634038	3.21554601	3.382787703	3.415414236	3.398398917	3.439140328	1.783587101	1.742967912	1.856923436	3.217308899	2.975150822	3.137428503	3.593353863	3.468265158	3.40994697	324	433	423	325	353	394	394	319	314	347	266
RPL4	0.1003486	-0.09411204	0.330956844	-0.053803305	1.70E-06	-0.208369216	0.000359003	-0.136437889	7.94E-27	1.428953919	2.96E-12	0.397907763	0.522094191	-0.050482533	10.66475113	10.54745403	10.52500122	10.47579236	10.48606241	10.49360191	10.51066527	10.52384041	10.5418557	10.38335525	10.38872588	10.34048967	10.44910721	10.43613526	10.44325213	12.01250528	12.02262372	11.98941574	10.89671734	11.0171443	11.01715535	10.53922677	10.50021462	10.54690084	44950	53174	51206	45335	43162	47359	48081	40918	41081	42081	38402
LOC111719470	0.203631376	1.121770947	0.762468345	0.339812638	0.692285837	-0.279952573	0.995035569	0.004279076	8.12E-05	-3.528152884	0.563961595	0.340110166	0.779296091	0.409045731	-1.779073336	-2.402441822	-1.435930765	-0.870391476	-0.530254634	-0.780371017	-1.937770019	-0.693025634	-1.944158124	-2.205512839	-2.464329529	-1.796410974	-1.828391393	-1.524335759	-2.234132868	-2.890791898	-6.64385619	-6.64385619	-1.277615442	-1.709650005	-1.559807471	-1.434402734	-1.745914632	-1.178001783	8	7	13	17	21	19	8	17	7	7	5
ZWILCH	0.695874561	0.074623279	0.937019239	0.014230358	0.004542247	-0.231071056	0.534502456	-0.05099493	4.83E-24	-3.069030117	1.25E-06	-0.451981434	0.220197521	0.203620338	8.72060238	9.050601628	9.090674065	9.010208806	9.07382093	9.000104155	8.96579917	8.969474413	8.967615719	8.73201951	8.669824819	8.765371737	8.910429996	8.873417574	8.923386519	5.887017887	5.673872984	6.095323259	8.60550483	8.469628651	8.429796588	9.120885935	9.189042306	9.161145121	11681	18840	18947	16415	16217	16819	16478	13931	13796	13396	11666
LCTL	0.89010651	-0.018735573	0.00423227	-0.169263426	2.55E-09	-0.393083165	0.000233943	-0.180631737	3.57E-27	-2.864108692	1.23E-13	-0.636757655	0.921203941	0.014349826	6.638293307	6.765353565	6.714460349	6.727616704	6.693324126	6.64031123	6.57479367	6.546538398	6.488377131	6.339407705	6.283044849	6.315787005	6.500061143	6.5121317	6.563258945	3.891798837	3.724170615	3.911445268	6.10925096	6.079688737	6.01856208	6.711577594	6.730522862	6.718375802	2758	3865	3649	3373	3114	3276	3141	2598	2474	2551	2230
SMAD6	0.878252038	-0.027227576	0.017942161	-0.187465038	1.03E-20	-2.792455984	1.82E-21	-3.344024163	3.04E-16	-0.943704481	5.65E-11	-0.628097393	0.031570596	-0.271460214	6.308996695	6.300735691	6.251927497	6.220047004	6.239940651	6.320228411	6.095060395	6.030689054	6.173640906	3.526355457	3.571848621	3.382787703	3.137888887	2.855090114	2.83450329	5.326317292	5.411936133	5.291998603	5.541116419	5.789528459	5.645236028	6.073177652	5.949092585	6.025216104	2195	2800	2648	2373	2274	2625	2252	1817	1989	363	340
SMAD3	0.570345582	0.06770899	0.088636955	0.124959885	0.000391346	0.204327684	0.002789549	-0.170273712	8.41E-21	-1.419479116	0.006998672	-0.14939627	0.236007868	0.139968023	6.325540929	6.366738394	6.471274921	6.449520767	6.503057508	6.413366887	6.53406297	6.517519224	6.486081016	6.651317068	6.525926277	6.59878351	6.242459236	6.19397395	6.215517694	4.923318869	5.008756877	4.972094561	6.327401799	6.229355592	6.158773398	6.541917552	6.589799724	6.4509234	2220	2932	3083	2782	2729	2799	3054	2546	2470	3167	2639
AAGAB	0.910381787	0.018494195	0.260330833	0.089657156	0.719930904	-0.022738759	0.713359115	-0.021773283	3.38E-14	-0.682321185	0.106531421	-0.086984888	0.861668994	0.027646744	6.18406403	6.28092974	6.250565358	6.22971436	6.304301141	6.236484884	6.286164646	6.36672318	6.330964692	6.209699945	6.276687371	6.159814313	6.19110051	6.247527013	6.210922694	5.495537191	5.522736764	5.650959232	6.225682286	6.117050136	6.112161149	6.304328595	6.195876083	6.297618857	2013	2762	2646	2389	2378	2476	2572	2293	2218	2332	2221
IQCH	0.935761362	-0.165706487	0.895842574	-0.195011421	0.579705975	-0.409668256	0.743012045	-0.232962765	0.386776986	-0.469278869	0.940416094	0.052034471	0.951102221	0.125752432	-2.427738523	-1.75326035	-0.961699574	-1.754386795	-1.749814518	-2.154689698	-1.439874329	-2.153387428	-2.15732729	-2.205512839	-2.001831972	-2.194840193	-1.383001339	-2.233896799	-2.234132868	-3.787572592	-1.056198494	-1.621355331	-1.533671472	-1.873688547	-1.559807471	-1.434402734	-1.745914632	-1.582199152	5	10	17	9	9	7	12	6	6	6	7
C1H15orf61	0.842157344	0.098597572	0.895047272	0.053036922	0.139930825	-0.2778487	0.376827364	-0.163219632	0.003702241	-0.459481341	0.093394995	-0.302445656	0.828556585	-0.107432925	2.486003391	2.222726767	1.961167714	2.254408353	2.498007652	2.220101922	2.288934932	2.317834877	2.228378731	1.913417768	1.808393288	2.121688341	1.878257832	2.180902225	2.12591645	1.684350715	1.524230692	2.10245914	1.860879537	2.006779786	1.899144183	2.114367117	2.18532156	2.052988795	155	166	135	152	170	153	161	138	129	118	100
MAP2K5	0.159199113	-0.126823371	0.093755394	-0.124619832	8.53E-05	-0.240087673	0.000186822	-0.220033207	4.11E-14	0.592564452	0.193398462	-0.06973677	0.588567731	-0.066325733	5.27551419	5.293029907	5.274405473	5.170914225	5.131979592	5.159378993	5.170461139	5.146231463	5.15228142	5.069606163	4.993382926	5.059908413	5.082762454	5.048701715	5.051394454	5.888538658	5.916172225	5.816020033	5.231681721	5.148334145	5.254135054	5.273292175	5.150716202	5.21982011	1072	1393	1345	1147	1055	1174	1186	984	980	1058	912
LOC100924787	0.868904692	-0.095333697	0.658116703	0.153242036	0.506759009	0.138079754	0.235756045	0.223768253	3.25E-10	-2.213773585	0.354385904	-0.186908211	0.718972293	0.167658803	2.092792191	2.438333787	2.605821671	2.210446926	2.403232971	2.231133473	2.330670758	2.682062824	2.5779962	2.750873719	2.391982128	2.403242602	2.645310467	2.445196239	2.713494168	-0.048373154	-0.27063905	0.827142505	2.116572564	2.194544411	2.258020453	2.791189034	2.538268794	2.304972422	118	192	211	147	159	154	165	178	164	212	150
LOC100928324	0.932513182	-0.02815036	0.913283052	0.02622686	0.582019693	0.062780993	0.581882354	0.059752425	9.07E-05	0.357999884	0.054340218	0.188795321	0.613910724	0.117960321	3.691296429	3.624699678	3.731134129	3.585318841	3.697798022	3.679576527	3.738756824	3.755486638	3.631829891	3.662174828	3.758618175	3.815388484	3.844958865	3.644163666	3.738170476	4.126421604	4.098124965	3.897280774	3.960922431	3.867852529	3.786944119	3.90900509	3.661334117	3.830741006	357	438	461	382	390	421	440	375	341	399	387
CALML4	0.755937553	0.713080319	0.577759077	0.844309503	0.355225801	0.856188111	0.382128502	0.788793131	0.685564988	0.310450584	0.041100233	1.634475142	0.859510624	-0.516768443	-3.113861218	-3.614267856	-4.443451198	-4.448511947	-1.749814518	-2.707884881	-2.401255928	-2.403642335	-3.618997678	-3.140459182	-2.766489165	-2.444724275	-3.160467288	-3.167579848	-2.234132868	-3.787572592	-3.807499359	-2.184293541	-2.492495551	-1.873688547	-1.559807471	-3.083141151	-3.607595261	-6.64385619	3	2	1	1	9	5	6	5	2	3	4
CLN6	0.615787783	-0.052789422	0.14178936	-0.094938105	0.000185311	-0.189748661	0.000410088	-0.173382705	2.52E-13	0.491112949	0.5082543	0.031362071	0.972380743	-0.005832632	6.822618996	6.787982475	6.771133596	6.79799955	6.718145055	6.707512891	6.706945019	6.767408363	6.622995302	6.580860709	6.678878311	6.552550911	6.636270666	6.633373602	6.592319835	7.290444627	7.273996083	7.291335593	6.783384085	6.846124895	6.846294255	6.774602686	6.751894515	6.838047395	3134	3926	3795	3542	3168	3433	3443	3027	2716	3016	2935
FEM1B	0.373202243	-0.114813345	0.352316294	-0.097620318	0.023652155	-0.156911174	0.005676724	-0.191135776	2.07E-15	-0.981592261	1.96E-05	-0.326710027	0.840216605	-0.037791966	4.614075653	4.689677108	4.712895531	4.586868516	4.582975795	4.501333208	4.521073503	4.605980797	4.595482654	4.527886448	4.463414024	4.554078945	4.523080308	4.440967131	4.478349697	3.626125529	3.685665565	3.760890376	4.338742055	4.448148649	4.248278964	4.645586478	4.679135185	4.577487312	678	917	911	765	721	744	756	677	666	726	632
ITGA11	0.774378649	0.680544585	0.531883477	0.927054042	0.096085605	1.41362049	0.083468116	1.432953249	0.173293736	-1.262486547	0.595596743	0.506965141	0.943634368	0.22219206	-3.637690644	-1.184601651	-2.147106206	-0.968044467	-1.181116705	-2.707884881	-1.183378035	-1.308390644	-1.593978164	-1.021654863	-1.135664949	-0.435454116	-1.260609452	-1.050814992	-0.227769709	-6.64385619	-2.363907576	-1.621355331	-1.533671472	-2.520382054	-1.303879329	-2.698997658	-2.395241379	-1.178001783	2	15	7	16	13	5	14	11	9	15	13
CORO2B	0.10737062	0.185202585	0.881144649	-0.025164211	3.36E-06	-0.428425105	0.000262358	-0.296301712	1.30E-15	-1.128204319	1.88E-10	-0.754951857	0.218843041	0.192251464	5.071838737	5.31786448	5.37659475	5.472548465	5.426373728	5.420178785	5.277039857	5.192159135	5.21878465	4.828406932	4.834521445	4.814876006	4.954377132	4.919459561	5.000574092	3.987625259	4.165514426	4.22672279	4.488519922	4.522224769	4.487246507	5.368139831	5.443602468	5.528511015	931	1417	1444	1413	1294	1406	1278	1016	1026	895	817
ANP32A	0.091950442	0.105721044	0.998071166	0.000296637	0.000459467	-0.151349028	0.000139555	-0.165296699	3.73E-16	-0.607819195	9.78E-10	-0.346256808	0.974557913	0.004713611	8.358712053	8.24409542	8.223945596	8.392436785	8.385129415	8.366949308	8.234738436	8.285494029	8.307938269	8.136510266	8.142422199	8.094235909	8.131767461	8.108683115	8.091036844	7.64855617	7.658244184	7.697327259	7.879947664	7.943449363	7.964843953	8.315158714	8.214043563	8.31226099	9089	10772	10390	10697	10061	10844	9927	8671	8733	8866	8094
GLCE	0.063624523	0.298926279	0.001296613	0.428081803	5.18E-11	0.986843705	3.90E-15	1.432292624	1.15E-16	-2.40775195	0.000162085	0.410602772	0.42175877	0.190951756	4.508798675	4.795836838	4.808564736	4.986088033	4.96450528	5.056154982	5.076995317	5.152053019	5.165255641	5.686643098	5.695317762	5.689112119	6.166765419	6.124459176	6.116510735	2.177811605	1.925108573	2.795072734	5.106653939	5.015408774	5.220137463	4.96615366	4.936656374	4.780082303	630	986	974	1009	939	1092	1112	988	989	1622	1484
KIF23	0.6383017	0.063575893	0.0478468	0.150265823	0.000186294	-0.242347732	8.35E-09	-0.464988072	5.59E-23	-2.021878138	1.70E-11	-0.646848078	0.554890904	0.075665869	6.679963801	6.757253278	6.788602262	6.837373868	6.811522717	6.766993365	6.872832299	6.918497211	6.884611354	6.547226135	6.503778667	6.446796956	6.280128077	6.243032224	6.30693455	4.870942328	4.564210289	4.726423507	6.234063332	6.056371139	5.995671099	6.839531442	6.795115278	6.817474851	2839	3843	3842	3640	3380	3577	3862	3362	3256	2946	2599
LOC100926338	0.850336064	-0.031174545	0.927897078	-0.012213455	0.947633823	-0.004835987	0.168967082	0.080102223	1.15E-24	1.802045776	1.19E-14	0.814994593	0.483333598	-0.08933484	8.758236575	8.595244142	8.581173789	8.584826707	8.612113789	8.644979565	8.631486624	8.639624596	8.627710687	8.647246068	8.683105738	8.59037475	8.7207814	8.742269939	8.712721023	10.50639264	10.45934125	10.3756644	9.355736499	9.48371445	9.54035903	8.600113708	8.451351122	8.615962803	11990	13741	13310	12223	11776	13149	13070	11084	10900	12631	11774
LOC100926602	0.614728859	-0.08900562	0.490006624	-0.088969375	0.000549347	-0.292629829	0.001448047	-0.259296241	3.34E-23	1.942983786	1.69E-14	1.000377371	0.674206302	-0.077490633	5.698297809	5.568256367	5.528188424	5.503617945	5.479603594	5.545882409	5.509446459	5.520492188	5.499393523	5.292783151	5.4001418	5.224433552	5.36534341	5.352772253	5.300335115	7.617865745	7.511697639	7.496367899	6.45311855	6.691890654	6.651247541	5.571858896	5.425580225	5.566266167	1437	1686	1603	1444	1342	1534	1501	1275	1246	1235	1209
LOC111719500	0.63007346	-1.149184848	0.789379452	0.462405269	0.702485848	0.380712046	0.823176419	0.220373723	0.040914109	-1.933519055	0.589144077	0.481893966	0.515943731	-1.549029517	-2.427738523	-3.614267856	-3.084578491	-3.090499613	-3.61113817	-6.64385619	-2.150979806	-3.090592737	-2.407547405	-1.992657967	-3.149169521	-2.747148939	-3.682332842	-2.233896799	-2.483655566	-6.64385619	-3.807499359	-4.265233695	-3.176326583	-2.520382054	-1.871141375	-6.64385619	-1.931663495	-6.64385619	5	2	4	3	2	0	7	3	5	8	3
TLE3	0.930550938	-0.030331628	0.56353657	-0.110377596	0.304824205	0.115778832	3.05E-06	0.547357623	0.000615551	-0.345786115	0.402240341	0.091563993	0.858639652	0.056045472	4.093229366	4.214850286	4.225709426	4.042464953	4.237769261	4.161225235	4.051136517	4.202405726	3.947696531	4.172865754	4.344441682	4.362740012	4.723613169	4.743343614	4.708121907	3.633399873	3.78543254	4.08036846	4.19026803	4.282642963	4.333195883	4.150397294	4.303629011	4.246437329	472	659	650	524	567	587	546	511	425	568	582
UACA	0.762939499	-0.046475904	0.906638566	0.015931775	0.033763239	-0.128512951	0.132211002	-0.089297821	1.99E-22	-1.839612362	1.25E-07	-0.394747047	0.646654319	0.062774007	7.196472955	7.380366458	7.42635426	7.265642632	7.36268017	7.234334713	7.299599291	7.357217185	7.392858202	7.22331136	7.159504434	7.233831619	7.267057291	7.218614744	7.248466104	5.415518168	5.439423566	5.629697864	7.012769149	6.903875872	6.901761272	7.365675135	7.441860278	7.382769178	4061	5919	5977	4899	4953	4946	5192	4557	4631	4707	4095
LARP6	0.787829377	0.071292765	0.227048661	0.171644401	0.098432936	0.164226306	0.00010067	0.395342276	1.46E-09	-0.780882858	0.2502991	0.112295187	0.399775631	0.18370083	3.559784139	3.657839961	3.650802605	3.767014821	3.559606853	3.754124717	3.878977948	3.897405494	3.606686445	3.775447654	3.79466111	3.790253031	3.930958509	4.109643253	4.013140703	2.870369813	2.723026778	2.936350991	3.771956162	3.691950396	3.741507068	3.790146549	3.779564298	3.848875678	326	448	436	433	355	443	485	414	335	431	397
THAP10	0.05059404	-0.25075207	0.540607103	-0.086244098	1.35E-05	-0.43411502	1.89E-05	-0.413251107	1.03E-17	-1.711410717	5.81E-07	-0.521397131	0.56701881	-0.106453071	4.733327826	4.592325747	4.654354429	4.439937933	4.333403538	4.455035565	4.451841742	4.605980797	4.664118108	4.366099971	4.20408835	4.107618672	4.244323405	4.326666116	4.170173414	3.065843967	2.847256577	2.936350991	4.182294355	4.131263371	4.103837434	4.501693996	4.481636493	4.678287208	736	857	875	691	606	720	721	677	698	649	528
LRRC49	0.268042427	0.206255933	0.13708551	0.217318241	0.15598758	0.154173358	0.011255943	0.264602962	4.75E-13	-1.363072058	0.846469817	0.022686939	0.451227695	0.175538257	3.559784139	3.569168265	3.679430225	3.837353685	3.760316523	3.828645335	3.742626936	3.93165267	3.785377483	3.793491044	3.683712964	3.793870733	3.844958865	3.837151471	3.919688649	2.570317513	2.134679202	2.015206251	3.65390808	3.662302726	3.560131541	3.877548044	3.681724313	3.774927794	326	421	445	455	408	466	441	424	380	437	368
FAM81A	0.625086288	0.429214511	0.812043294	0.195601943	0.708597614	-0.18142861	0.022307978	-1.130594279	0.224823883	-0.419503108	0.509405314	-0.290318652	0.823057608	0.24158641	0.091042161	0.338006915	-0.528540199	0.491797538	0.459289986	0.251201182	-0.085652136	0.377074019	0.204449117	0.013740963	-0.675011888	0.024817298	-1.516747063	-1.050814992	-0.953516176	-1.033530881	0.487711553	-0.793221886	-0.07534927	-0.156494145	-0.730838943	0.536052992	0.125046952	-0.026326657	29	44	24	45	41	39	31	36	31	32	18
MYO1E	0.43955113	0.149374871	0.11150479	0.210438086	2.84E-10	0.834419479	6.21E-07	0.550096051	2.38E-11	-0.96364696	0.002333707	0.291769058	0.521596306	0.136657992	4.609925707	4.719413043	4.714872427	4.902214033	4.884313917	4.704962636	4.878487572	4.867147974	4.928749428	5.429445721	5.550003516	5.567574722	5.180534478	5.25666349	5.256415831	3.694953527	3.457326436	4.006884016	4.943261623	4.93090218	5.044196227	4.810134675	4.831081964	4.811861926	676	936	912	952	888	857	969	811	839	1357	1342
CCNB2	0.978383876	0.004282882	0.463804064	0.053334735	1.57E-05	-0.224492592	7.92E-11	-0.449591202	3.90E-19	-0.923999826	4.61E-10	-0.408318338	0.94943018	0.009374867	6.499377325	6.41357367	6.411583781	6.444785335	6.480022532	6.413366887	6.535736773	6.489629515	6.459994724	6.241594431	6.210855767	6.199223556	6.04891701	5.974494651	5.953177334	5.514046411	5.488934572	5.551099451	6.103632703	5.984816827	6.012689412	6.437327719	6.438053014	6.477975337	2505	3028	2958	2773	2686	2800	3057	2497	2426	2384	2121
RNF111	0.99482432	0.001946108	0.985800173	0.004158717	0.089760644	0.135782989	0.144727274	0.11474639	1.13E-18	-1.899010851	0.131160582	-0.120521334	0.496478119	0.116633501	4.841702386	4.95428662	4.954579706	4.989343656	4.956183089	4.80985867	4.906357218	5.008622841	4.847011145	5.094562079	4.976222493	5.086700512	5.01924254	5.011432109	5.063096439	2.832947025	3.143101253	3.075840865	4.825331186	4.727628802	4.835485698	4.903327644	5.149252692	5.046804739	794	1101	1077	1011	934	921	988	894	793	1076	901
SLTM	0.93064407	-0.014874861	0.480700073	0.062801636	0.020389645	-0.129403579	0.580950155	0.031626963	2.68E-21	-1.465089876	9.61E-07	-0.320002486	0.8627767	0.027331585	6.753759384	6.873785773	6.872021485	6.83511385	6.793884949	6.825028754	6.864420779	6.935895756	6.886788823	6.692765602	6.652114038	6.766046862	6.868176356	6.854482987	6.870975491	5.272199804	5.490906375	5.339167697	6.616875752	6.497823697	6.42509412	6.84857296	6.879181018	6.852949639	2988	4166	4070	3634	3339	3724	3840	3403	3261	3259	2881
MINDY2	0.67541597	0.103282405	0.42359669	0.130510582	0.524871965	0.071464212	0.696642912	0.043323689	5.86E-17	-2.342163071	0.027968757	-0.230156415	0.556128528	0.132512918	4.119740261	4.431553263	4.410263294	4.356674796	4.439900369	4.47140928	4.534529926	4.415841875	4.399571785	4.291882366	4.507516879	4.37245046	4.356159477	4.357884303	4.374170816	2.286393429	1.689025215	1.961760245	4.166213564	4.009981831	4.092746205	4.440819439	4.578335265	4.336589071	481	766	739	652	653	728	764	593	581	617	651
ADAM10	0.437176028	-0.050274754	0.031857218	-0.091649793	2.93E-05	-0.15439241	0.000398773	-0.122183154	5.37E-29	-2.022961233	1.10E-13	-0.441131358	0.880856436	-0.014714627	9.390867158	9.445880276	9.458578304	9.390954382	9.403970612	9.349316408	9.313989719	9.349017206	9.357038291	9.281532513	9.257925715	9.292479319	9.302168243	9.310709375	9.315591775	7.417197601	7.346569498	7.462925795	9.037943826	8.982838321	8.951158523	9.401686017	9.451256285	9.39794958	18589	24779	24450	21373	20387	21426	20977	18124	18071	19606	17537
LOC105749618	0.87523811	-0.361898264	0.31141398	-1.366167237	0.189066461	-1.172899916	0.049332381	-1.85277616	0.143313578	-1.012278332	0.695629497	0.299185049	0.371926632	-1.884946165	-2.427738523	-2.402441822	-2.700466125	-2.153290161	-2.148768653	-4.449656736	-3.08828758	-4.448591515	-4.451813675	-4.491090894	-3.149169521	-3.653400965	-6.64385619	-2.785319805	-4.514304093	-3.787572592	-2.363907576	-4.265233695	-2.243056292	-2.05880044	-2.268692957	-3.083141151	-6.64385619	-4.442318461	5	7	5	7	7	1	4	1	1	1	3
AQP9	0.781526193	0.510217137	0.703220859	0.497151977	0.273697779	0.769079608	0.024522506	1.406456402	0.211997702	-0.831880985	0.145102746	0.943941616	0.934013295	-0.204763641	-0.636921801	-2.402441822	-2.147106206	-0.968044467	-1.437623216	-1.187172293	-0.965673901	-1.589978916	-1.07692674	-1.126318728	-0.933446791	-0.735725376	0.087281322	-0.775991146	-0.171836108	-2.065798542	-1.253339351	-4.265233695	-1.164831229	-1.193728192	0.08872277	-0.960159645	-2.144911944	-2.699112605	18	6	8	16	11	14	17	9	13	14	15
ALDH1A2	0.888932814	0.341069865	0.997432993	0.010655594	0.344348966	-0.968248672	0.482052758	-0.682249504	0.00026682	-4.152875231	0.812494634	0.214395079	0.972109061	-0.111973684	-1.779073336	-3.614267856	-2.147106206	-2.153290161	-2.702092531	-1.591300797	-2.704255684	-1.185840383	-3.618997678	-3.663175281	-4.498492016	-2.444724275	-3.160467288	-3.689140315	-2.785550449	-6.64385619	-6.64385619	-6.64385619	-2.030453729	-3.723206205	-1.086584326	-1.932361194	-1.581376236	-4.442318461	8	3	8	7	4	11	5	12	2	2	1
POLR2M	0.913246693	-0.029820466	0.19437496	0.162297733	0.363458338	-0.087508106	0.090406258	-0.153701418	5.30E-16	-1.544851547	0.005199117	-0.258277388	0.833260096	0.051657799	4.409626626	4.316929971	4.258606655	4.341469167	4.259575894	4.296031318	4.486872867	4.525298878	4.46165534	4.194754618	4.209438685	4.320725524	4.21033267	4.028391596	4.287044983	2.682104545	2.672957953	3.002119441	4.141751221	3.937576155	4.133905844	4.331562007	4.352777373	4.457340183	588	708	665	645	576	645	739	640	607	577	530
LOC105749632	0.517779918	-0.416541793	0.944017205	-0.047639569	0.563170811	-0.189018229	0.335297742	-0.295240166	3.58E-05	0.984797567	0.777918254	0.08504326	0.865708166	-0.145536461	0.227313826	1.011792342	1.017071522	0.295366131	0.532765804	0.161785192	0.418802871	0.958328853	0.724195379	0.735054816	0.567873338	0.373220266	0.260815192	0.332583561	0.763758317	1.859991619	1.524230692	1.840096473	0.7828497	0.5740251	1.147707543	0.797428174	0.304061988	0.704749881	32	71	70	39	43	37	44	54	45	52	42
MYZAP	0.695221786	0.292368323	0.97725897	0.025216258	0.938217355	-0.03069758	0.022344433	-0.835377437	9.91E-08	-3.054067041	0.071869074	-0.618853211	0.989386792	0.01650231	-0.059456754	0.164392185	0.569874282	0.56344677	0.167926307	0.817553435	0.530467973	-0.034265318	0.248463771	0.15441964	0.052710475	0.373220266	-0.110017033	-0.475849821	-1.268476365	-2.890791898	-2.912207609	-2.67103501	-0.07534927	-0.385025889	-0.730838943	0.260628	-0.079370107	0.53593091	26	40	51	47	33	57	47	27	32	35	29
CGNL1	0.700020653	0.120955232	0.279193475	0.201624743	0.915487498	0.01692912	0.002619493	-0.421963927	1.28E-12	-1.62311699	0.00144987	-0.44514012	0.578735205	0.156429491	3.647428115	4.089896032	4.225709426	4.048720153	4.223970814	4.047256313	4.243672805	4.159700739	4.158466151	3.962503217	3.887705538	4.159017603	3.608464018	3.461666093	3.620348344	2.248996547	2.187509688	2.657777057	3.582999347	3.565520316	3.472996761	4.084574654	4.241802546	4.099677378	347	605	650	526	562	543	624	496	492	491	424
TCF12	0.866962589	0.029991627	0.607272367	0.055745277	0.219975864	0.078129149	0.116847376	0.095602296	3.31E-23	-2.559244778	4.38E-06	-0.335152861	0.675935827	0.061161992	5.495043396	5.732811553	5.776480718	5.679188648	5.670755821	5.741798465	5.730170198	5.693129965	5.74577193	5.727572278	5.714259839	5.794896823	5.739013782	5.786081576	5.763594303	3.176216468	3.021058144	3.12876046	5.374992173	5.278613111	5.3434046	5.711219649	5.735543323	5.738590988	1249	1889	1904	1631	1533	1757	1749	1438	1478	1669	1504
ZNF280D	0.978250951	-0.006164024	0.700567094	0.045861126	0.749111533	0.023833965	0.215360876	0.078614143	2.75E-22	-2.289041421	0.030538096	-0.137338607	0.811728944	0.040950691	5.325720804	5.394824502	5.484822538	5.376355558	5.441954019	5.367411411	5.432470715	5.456069262	5.453122645	5.452340851	5.368206556	5.455552977	5.483897742	5.465101295	5.491079283	3.135809808	3.143101253	3.057760662	5.409554965	5.173510295	5.211190914	5.369396778	5.511244231	5.446331943	1110	1494	1556	1322	1308	1356	1423	1220	1207	1379	1183
LOC100914505	0.118887097	0.373966282	0.387938257	0.208238887	8.83E-05	0.621381736	0.418174603	0.129293868	3.87E-13	-3.136572357	0.386932782	-0.141225424	0.298696807	0.347262815	2.439990585	2.92027115	3.04980359	3.295601201	3.085174801	3.144633878	2.92152156	3.09250743	3.013839972	3.482539812	3.298217309	3.489260877	2.869608831	2.786146208	3.135390687	-0.358857384	-0.633326935	-0.004198698	2.620063143	2.711277371	2.64725246	3.063848136	3.330422439	3.051249413	150	269	287	312	255	290	249	237	222	352	281
LOC105749612	0.983743156	-0.010798017	0.718474339	-0.099230293	0.006582137	-0.426435582	1.07E-05	-0.817839136	1.13E-05	-0.645907891	2.97E-06	-0.891201605	0.657095033	-0.151921441	2.402093631	2.428765483	2.21690418	2.27589672	2.373542445	2.36735804	2.201656587	2.106242478	2.442457835	1.83195705	2.077779032	1.857012993	1.234111168	1.655373844	1.700787443	1.577780765	1.742967912	1.797149852	1.499443829	1.435344527	1.43797874	2.184597776	2.305819014	2.10219964	146	191	161	154	156	169	151	119	150	112	121
MNS1	0.58430043	-0.153743573	0.137406335	0.245290908	0.000490734	0.428971831	6.04E-07	0.667075736	4.33E-08	-0.810282357	0.008770481	0.30438399	0.923431189	0.038227962	3.02406659	3.063178144	2.848431032	2.870498531	2.99054969	2.61484402	3.26610651	3.180582959	3.226838565	3.42814167	3.409325971	3.387584095	3.65974146	3.534937801	3.745451384	2.267816158	2.174482327	2.066742825	3.452061712	3.248892239	3.153529951	3.045093531	3.045818031	2.960759665	225	297	250	232	239	201	317	252	258	339	304
TEX9	0.496934595	-0.181696138	0.767316811	-0.074958092	0.000172169	-0.568582489	0.004316302	-0.388621623	0.232505176	0.119947665	0.238665829	-0.150870842	0.943644146	-0.029638894	3.635228842	3.520450735	3.489257805	3.347264502	3.454812547	3.299388344	3.521701707	3.478063373	3.422039049	3.108856091	2.934631129	2.895991718	3.159974661	3.173923209	3.146433342	3.488495752	3.973924381	3.54165199	3.434266812	3.431338103	3.329193722	3.522809141	3.458844293	3.575915602	344	407	390	324	330	323	378	309	295	271	219
RFX7	0.783549287	0.069765839	0.534197103	0.100341267	0.05300438	0.184817843	0.019187488	-0.231892758	2.91E-17	-2.024407493	0.128596682	-0.14637897	0.289648974	0.22085941	5.068818284	5.347366399	5.473190446	5.285257351	5.467943301	5.342194991	5.368791119	5.386166877	5.431806544	5.51783883	5.347730358	5.576003624	5.084206891	5.054576509	5.051394454	3.300230007	3.277108551	3.235557846	5.192521691	5.082702552	5.172207452	5.45831647	5.710953195	5.379290218	929	1446	1544	1241	1332	1332	1362	1162	1189	1443	1166
NEDD4	0.607710763	0.100316843	0.43570763	0.108856615	0.255681855	0.102516201	0.000747505	-0.322295513	1.69E-19	-2.997096383	0.001595159	-0.292234982	0.704254774	0.080194064	4.264051134	4.409832028	4.584714612	4.520908203	4.498385417	4.537330482	4.46126686	4.627033826	4.494010328	4.492978552	4.585714603	4.484146902	4.161906021	4.043240496	4.083774731	1.597751855	1.08324885	1.591337486	4.208703657	4.098430172	4.073128981	4.513111796	4.47930873	4.503861921	532	755	833	731	680	762	726	686	621	709	688
LOC100916502	0.213542112	-0.097945894	0.421080681	-0.05945186	0.000458303	-0.174053154	0.043406624	-0.093055013	3.78E-28	2.075122717	2.35E-16	0.77554895	0.257684018	-0.114290446	9.678540943	9.507116276	9.472082607	9.475584862	9.447814645	9.441395729	9.487403103	9.504285093	9.488594997	9.401824892	9.413142255	9.321279919	9.464797034	9.456152347	9.458537498	11.62419122	11.63317611	11.62665398	10.23436574	10.37399094	10.37634908	9.442939442	9.419965164	9.452855525	22691	25853	24680	22664	21016	22838	23656	20183	19796	21311	19529
LOC111719586	0.4498385	0.9300964	0.562197012	0.63492966	0.753237195	0.245901127	0.955394073	-0.044119901	0.000792081	-3.10375102	0.996105333	0.004256805	0.857521331	0.344417671	-1.779073336	-2.402441822	-2.147106206	-0.692925484	-1.181116705	-1.591300797	-1.587535084	-1.589978916	-1.189870001	-2.205512839	-1.3709211	-1.981914793	-2.778044213	-1.835926047	-1.836164926	-6.64385619	-2.363907576	-6.64385619	-1.533671472	-1.562373434	-3.200794584	-1.932361194	-1.745914632	-1.582199152	8	6	8	19	13	11	11	9	12	7	11
PRTG	0.934963679	-0.083035347	0.856706991	0.122063521	0.557162363	0.196638052	0.11066333	-0.545715838	0.169219871	-0.361961691	0.433796003	-0.25995632	0.814672084	0.192417005	0.137910885	0.20979353	0.215053183	0.37717503	0.022460163	-0.08949343	0.530467973	0.336749392	0.063724778	0.473752898	0.273114475	0.411401267	-0.163866089	0.032691531	-0.953516176	-0.144629879	-0.010508203	-0.345428934	0.571189369	-0.51447726	-0.263627426	0.344828589	0.53677337	0.260506096	30	41	40	41	30	30	47	35	29	43	34
PYGO1	0.956884211	0.021444012	0.43870709	0.144711779	0.079058644	-0.217527852	3.65E-05	-0.589596276	1.45E-15	-2.386903306	0.000185908	-0.500657719	0.657442309	0.12056006	3.663534989	3.953084158	4.007598557	3.931754398	3.884802317	3.868048103	3.957668976	4.109722539	3.987199625	3.866901552	3.464067838	3.637560695	3.295836135	3.242436074	3.312505335	1.063842305	1.689025215	1.70721984	3.374869109	3.331270085	3.411838648	4.022012737	4.079164093	3.880954489	351	550	559	486	444	479	512	480	437	459	316
DNAAF4	0.895233818	0.227211357	0.973526035	-0.053879084	0.63130876	-0.334641525	0.437016534	-0.510282617	0.030263069	-1.251232429	0.234905913	-0.774790981	0.770952827	-0.472420888	-1.333209161	-1.071649145	-1.301980074	-0.968044467	-1.437623216	-0.613201905	-0.965673901	-1.940193028	-0.972187046	-1.992657967	-1.504698117	-1.228250177	-0.94561128	-2.483421697	-1.836164926	-2.341944839	-3.807499359	-1.217457358	-1.164831229	-3.203195257	-1.707092428	-1.582079903	-2.144911944	-1.434522341	11	16	14	16	11	21	16	7	14	8	10
C1H15orf65	0.909637129	0.076124993	0.859025976	0.08676521	0.021683325	0.483628047	0.000246805	0.773220523	0.542316819	-0.110289931	0.049126957	0.402651048	0.97402991	0.02671616	1.242741411	1.311613249	1.337573188	1.558557254	1.294188448	1.266731907	1.612633222	1.410886599	1.129221669	1.913417768	1.706127029	1.726806125	1.891518651	2.243959687	2.080579245	1.289347744	0.99708228	1.290561112	1.533272489	1.994935354	1.571806442	1.512985427	1.019356066	1.438170468	65	88	87	93	74	79	101	74	60	118	93
CCPG1	0.850336064	0.055621403	0.541861736	0.106724738	0.073309338	0.18549129	0.002100308	0.316257716	6.03E-18	-2.727232737	0.117349372	-0.163439304	0.329248425	0.22033367	5.237014703	5.42641907	5.56919642	5.49791459	5.512895074	5.386038632	5.566236201	5.426353275	5.55740899	5.585678517	5.596686944	5.604092993	5.631484386	5.760251614	5.78671639	2.267816158	2.606612936	3.179807397	5.379648667	5.142977454	5.218862776	5.605316627	5.667652307	5.617939608	1044	1527	1650	1438	1374	1373	1561	1195	1297	1513	1386
PIGB	0.988346205	-0.00781286	0.729803712	-0.10205589	0.297164944	-0.16962794	0.260053871	-0.176413915	4.67E-09	-1.196647862	0.006345469	-0.440168401	0.987538722	-0.009663542	2.539349003	2.583378302	2.517974238	2.590813278	2.507151488	2.519081511	2.643770723	2.165002134	2.525298825	2.16698246	2.401362978	2.564417227	2.167050763	2.480537353	2.462727736	1.325726048	1.604129894	1.119824812	2.224047025	2.041740575	2.05584602	2.482848375	2.547186588	2.581469647	161	212	199	192	171	188	206	124	158	141	151
LOC111719579	0.898235438	0.04550589	0.33622937	-0.17945169	0.033235053	-0.264853955	0.00386896	-0.36446683	0.469201536	-0.069176893	0.917387114	0.013530582	0.96403676	-0.018463964	3.833333482	3.67412893	3.699536225	3.705000433	3.779310702	3.860963546	3.679423683	3.64835944	3.343043306	3.418872503	3.436956531	3.558951349	3.456146164	3.322524019	3.33681038	3.897852276	3.473371747	3.634846581	3.73971968	3.811568264	3.698255822	3.748246623	3.752831232	3.652249023	394	453	451	415	413	477	422	348	279	337	310
RAB27A	0.783549287	0.680143329	0.361873637	1.255851516	0.005440455	2.331137366	0.006512971	2.249848996	0.037502828	-2.166297271	0.059799243	1.58776567	0.700904583	0.85307236	-3.637690644	-3.614267856	-3.609611083	-4.448511947	-2.148768653	-2.154689698	-2.704255684	-1.754485155	-2.407547405	-0.924073197	-1.135664949	-1.484540403	-0.537537152	-0.775991146	-2.483655566	-6.64385619	-3.807499359	-6.64385619	-2.243056292	-1.306457973	-2.268692957	-2.145605234	-3.607595261	-2.396045048	2	3	3	1	7	7	5	8	5	16	13
RSL24D1	0.142310816	-0.146834912	0.551726936	-0.061939351	0.290323561	-0.067560435	0.042943483	0.120127143	3.46E-15	-0.85049066	0.000402944	-0.227048357	0.49124765	-0.091650309	6.256867816	6.161807253	6.099869798	6.062048324	6.044185317	5.972941216	6.026874691	6.145298304	6.16146184	6.17226573	6.079693295	6.06494162	6.360407613	6.309026495	6.210922694	5.311277181	5.259893604	5.398556018	5.928800029	5.922091197	5.98746039	6.121720086	5.994626113	6.12829432	2117	2544	2383	2127	1986	2063	2149	1967	1972	2272	1937
LOC111719582	0.833930957	0.239214655	0.957919471	-0.053572928	0.880686756	0.075429	0.237769598	0.462220876	0.262134037	0.358601283	0.007483705	0.966517534	0.778357137	-0.317890704	-0.895476365	-0.61061162	-1.066455013	-0.778931436	-0.530254634	-0.536361345	-0.965673901	-0.693025634	-1.07692674	-0.380268684	-1.135664949	-0.821687482	-0.468145341	0.079542216	-0.776234627	-0.358857384	-0.727999752	-0.345428934	0.023172683	0.293719235	0.043356641	-0.384583612	-1.581376236	-1.582199152	15	23	16	18	21	22	17	17	13	24	13
CCDC115	0.872923973	-0.060121657	0.9798288	0.00924139	0.932820479	-0.013455287	0.462841303	0.094883578	1.40E-10	0.914175552	1.20E-06	0.651783194	0.766724422	-0.097633894	3.710803976	3.616294278	3.534732566	3.528266959	3.528511018	3.626255727	3.715315567	3.716731284	3.459971938	3.556253391	3.699008368	3.567430636	3.820901624	3.720053343	3.608418479	4.487852917	4.403229712	4.720689308	4.20346033	4.220427205	4.395449919	3.672877973	3.430206863	3.467417616	362	435	403	367	347	405	433	365	303	370	372
TTC5	0.756043372	-0.069238609	0.570209247	-0.08436504	3.91E-07	-0.588428392	0.001093925	-0.299467832	2.72E-14	-1.157682185	7.86E-07	-0.536196339	0.905613336	0.032034192	3.564080636	3.633056391	3.530249053	3.473522889	3.546362051	3.499691139	3.499001569	3.482690672	3.492364281	2.969789724	3.016270332	2.974600778	3.290840554	3.332229496	3.20570183	2.544825796	2.381379443	2.330408549	2.992571764	3.13478753	2.989798773	3.549669263	3.5767632	3.696983832	327	441	401	353	351	371	372	310	310	246	231
CCNB1IP1	0.977789783	-0.061085229	0.717948301	0.403110467	0.715142076	-0.271221667	0.199984171	0.723594897	0.000778225	-2.710497174	0.891151272	0.092422552	0.992458855	-0.024120255	-1.614660418	-0.966901502	-1.435930765	-1.30829137	-1.935544759	-0.969480526	-0.868017817	-1.308390644	-0.615920266	-1.361611947	-1.504698117	-1.981914793	-0.94561128	-0.694902096	-0.171836108	-3.787572592	-1.753247549	-6.64385619	-0.704359106	-1.709650005	-1.303879329	-1.582079903	-0.770314336	-1.746734479	9	18	12	13	8	17	18	11	18	12	10
LOC111719603	0.669310183	0.31391108	0.635139643	0.261068558	0.122333333	0.46777538	9.31E-05	1.149739333	1.09E-06	-2.406471896	0.383346377	0.269381607	0.631747178	0.338052367	-0.059456754	0.790591887	0.964868101	1.202382102	0.763940557	0.663205126	0.906672781	0.904166613	0.660461947	0.849865138	1.021609874	1.224860092	1.837727966	1.624110327	1.685727265	-2.341944839	-1.253339351	-1.932229253	0.967392991	0.835443407	0.698718191	1.297485008	1.019356066	0.385033	26	61	68	73	51	52	62	52	43	57	58
TEP1	0.718487616	0.104509623	0.764738698	0.069149963	5.36E-08	0.74848374	0.000758066	0.38847131	0.298233471	-0.09981515	0.116041187	0.176099306	0.485911158	0.174169021	3.395915821	3.831273971	3.784817992	3.751759337	3.842082042	3.727105693	3.761823283	3.728467595	3.724347152	4.361269165	4.378089714	4.515160082	3.968985193	4.140352158	4.063527924	3.43399455	3.664856716	3.610246604	3.890890107	3.831684981	3.814210363	3.748246623	4.006663896	3.774927794	291	505	479	429	431	435	447	368	364	647	595
PARP2	0.281491501	-0.206723619	0.690640756	0.076258858	0.979753367	-0.003376892	0.0285096	-0.234376164	0.000614989	-0.3257887	0.669437014	0.046412246	0.960649551	-0.017509264	3.227366606	3.4746876	3.388823637	3.080448724	3.196758518	3.190568903	3.428676043	3.342078939	3.546256044	3.437351663	3.283072994	3.358563599	3.075349605	3.146680786	3.162840445	3.166220404	2.980466937	2.967674629	3.469639793	3.317070418	3.442741754	3.380452499	3.245307367	3.40994697	259	395	364	269	276	299	355	282	322	341	279
OSGEP	0.979559142	-0.006973791	0.717156264	-0.052199118	0.001999352	-0.250271208	0.008800411	-0.203026965	7.14E-08	0.421586445	0.905900701	-0.009897739	0.863724384	-0.037910062	5.205732863	4.998616111	4.932663514	5.024678853	5.008633911	5.085323671	5.096784036	4.966296726	4.920270744	4.796553773	4.76355132	4.829049928	4.946457131	4.809110073	4.775465075	5.446822136	5.427805337	5.531581085	5.021322231	5.048732049	5.039871615	4.920579235	5.041354712	5.063984014	1022	1135	1061	1036	968	1115	1128	869	834	875	778
APEX1	0.969915882	0.007838035	0.847099171	-0.025334116	1.35E-09	-0.552733236	3.77E-10	-0.57380722	3.14E-19	1.094657842	5.77E-05	0.254109004	0.462735935	-0.097885681	6.355594454	6.205888942	6.133513158	6.259008261	6.248144492	6.213029048	6.215519371	6.235107835	6.170069488	5.695306282	5.750496542	5.591676298	5.645249778	5.677011923	5.652763517	7.380561317	7.295966035	7.304620923	6.419595853	6.549854462	6.488880695	6.189468874	6.042712983	6.170723609	2267	2623	2440	2438	2287	2437	2449	2093	1984	1632	1542
PIP4P1	0.672855527	-0.097684096	0.282945613	-0.154620988	0.709126142	-0.040765613	0.000608336	0.320088146	6.53E-15	-1.437458102	0.022844106	-0.216586904	0.716232975	-0.085119499	3.775223358	3.783275588	3.865338648	3.602428836	3.820237967	3.70749181	3.663180552	3.684959518	3.610907568	3.727450624	3.86415312	3.708278274	4.114627171	4.140352158	4.129013185	2.529311721	2.174482327	2.412376577	3.578955895	3.533126532	3.661195447	3.870463454	3.657221267	3.639803974	379	489	506	386	425	429	417	357	336	417	417
LOC100916154	0.803248592	0.111182322	0.287497019	0.256821373	0.035180286	-0.384458688	0.727863119	0.062902654	1.39E-07	-1.088290539	0.004391985	-0.523022134	0.772010854	0.123077506	2.104638569	2.119452066	2.375278632	2.358785796	2.363508248	2.208985367	2.61872024	2.51141274	2.239326525	1.965276831	1.779906514	1.69620306	2.322001157	2.284517068	2.180655048	1.252028362	0.720632682	1.374758946	1.661172319	1.777103349	1.587694655	2.445197075	2.337007423	2.184475117	119	154	180	163	155	151	202	158	130	123	98
METTL17	0.055155167	-0.165696602	0.071618327	-0.137054894	0.127062341	-0.087744599	2.83E-05	0.250338248	8.52E-09	-0.379716246	0.776116264	0.017009861	0.769373454	-0.042196975	5.758586945	5.609071465	5.596259015	5.536260023	5.479603594	5.452351758	5.519631997	5.506927393	5.527576898	5.559556979	5.581293038	5.56122057	5.913283395	5.893230304	5.910091847	5.261284895	5.275229427	5.290451043	5.660720624	5.630203161	5.725519027	5.557593985	5.557216044	5.723927119	1499	1734	1681	1477	1343	1438	1511	1264	1271	1486	1371
SLC39A2	0.631221339	-0.416208851	0.902301227	0.096711106	0.169456845	-0.54002529	0.765857654	0.111789725	1.47E-08	1.843134989	0.006718277	0.830300989	0.705753618	-0.340614943	0.351817356	-0.201091809	-0.081641709	-0.034164565	-0.688270189	-0.46340732	0.339249077	0.067808939	-0.03834659	-0.446488971	-0.455913826	-0.654598514	0.713229889	-0.227524886	-0.066082216	1.684350715	2.134679202	1.814482214	0.89117411	0.753456758	0.940609397	-0.136061458	-0.684299704	-0.136183037	35	30	32	31	18	24	41	29	27	23	21
NDRG2	1.94E-05	-0.418864379	8.05E-05	-0.339305461	4.73E-07	-0.403808225	8.35E-11	0.566226352	7.08E-12	-0.612406466	0.001319741	0.199128039	0.965970744	-0.009317101	6.28186402	6.222597632	6.216784763	5.874064751	5.814876539	5.776098252	5.923268537	5.898411882	5.882116358	5.768284904	5.922429424	5.819064815	6.809130593	6.813062604	6.798447897	5.655337763	5.714378538	5.513785889	6.555438727	6.457935445	6.307095518	6.221838515	6.232964005	6.23900786	2154	2653	2584	1867	1694	1800	2000	1657	1625	1717	1737
LOC105749827	0.704465519	0.662761376	0.544196534	0.721055364	0.432661822	0.598794685	0.027876102	1.43270894	0.109827747	0.921920905	0.208386455	0.86001163	0.51345981	0.975632	-3.637690644	-2.402441822	-3.609611083	-2.70651581	-3.086170386	-1.755802079	-2.704255684	-1.940193028	-2.710464979	-2.205512839	-2.766489165	-2.747148939	-1.383001339	-1.268234609	-2.483655566	-2.890791898	-1.753247549	-1.932229253	-1.845194889	-2.520382054	-2.517889637	-2.698997658	-1.931663495	-1.932479432	2	6	2	4	3	9	5	7	4	6	4
ARHGEF40	0.360140614	-0.077474767	2.70E-05	-0.260251719	2.97E-08	-0.334785164	0.793862517	-0.012919104	1.20E-07	-0.262931863	4.86E-08	-0.313676051	0.642698902	0.047932738	6.697670122	6.622102526	6.685014311	6.616206352	6.559085483	6.597262564	6.392829867	6.41714899	6.41423406	6.342474933	6.319994217	6.33825849	6.670809889	6.616097361	6.679476943	6.390877954	6.431749471	6.393707902	6.442587065	6.336482704	6.285948374	6.663202371	6.777697908	6.707981621	2874	3500	3576	3123	2837	3180	2769	2375	2350	2556	2288
LOC105749806	0.940851264	-0.082719286	0.988940864	0.013884973	0.213217199	-0.488695924	0.772065834	-0.112811069	0.064481034	-0.562026861	0.350588013	-0.34526472	0.991414833	-0.015099119	0.793599815	0.378331819	0.882840657	0.696879825	0.38187032	0.726939312	0.494198182	0.759135611	0.843790793	0.282591156	0.42800867	-0.131088648	0.908506697	0.332583561	0.4793181	-0.705234964	0.608867621	0.481435227	0.50453749	-0.266239636	0.783935163	0.385154989	0.827727393	0.797305952	48	46	64	51	39	54	46	47	49	38	38
TMEM253	0.432336581	-0.397157175	0.373731301	-0.353273789	0.07175643	-0.472138732	0.351589241	-0.235008455	0.54063027	0.114097675	0.262936048	-0.275969116	0.952644929	-0.046554611	1.264025407	1.290637105	1.06745176	0.819009855	0.733098342	0.874947882	0.850397041	0.728294011	0.98056337	0.793601758	0.755126192	0.65363847	0.771771545	1.072699485	1.072452939	1.106285622	1.190673366	1.688541031	1.447165384	0.781306552	0.576651335	1.018634266	1.188490034	1.276076535	66	87	73	56	50	60	59	46	54	54	48
HNRNPC	0.124910601	-0.0850171	0.228099851	-0.060181827	8.70E-12	-0.386585996	4.61E-12	-0.386610513	5.20E-21	-0.839458963	2.32E-13	-0.448488416	0.494873415	-0.050788898	8.563569218	8.456607847	8.423292957	8.404528472	8.407734992	8.376761713	8.401907586	8.43980789	8.421786094	8.094556462	8.097499645	8.092217329	8.126169032	8.08034793	8.077758703	7.661215416	7.653704174	7.610689693	8.053171559	8.008958065	8.036596766	8.44303479	8.420744598	8.427910654	10476	12482	11930	10787	10220	10918	11147	9650	9450	8611	7845
SUPT16H	0.894488674	0.017162516	0.367600154	0.060251055	1.73E-10	-0.420810529	2.38E-14	-0.627557315	7.70E-23	-1.298386598	5.90E-15	-0.678042822	0.674206302	0.04285167	8.30292767	8.307304256	8.345359945	8.331692864	8.356483629	8.318800874	8.387766837	8.399693915	8.348791123	7.90695195	7.896982422	7.889048041	7.67841009	7.681790972	7.712523232	7.086483565	6.960131939	7.014090755	7.753133262	7.586744106	7.582218715	8.305997964	8.42437925	8.353650347	8745	11255	11302	10256	9863	10488	11038	9386	8984	7561	6827
CHD8	0.391319828	0.133420173	0.917839624	0.019635828	0.000143476	0.331354633	0.111772072	-0.131920025	0.399469661	-0.058589849	0.031691254	-0.176364942	0.471194095	0.127681403	6.461877296	6.641906625	6.778713585	6.737330946	6.847964648	6.695615451	6.72515254	6.601819185	6.61250781	6.927786659	6.926783591	7.020361232	6.481545911	6.49549203	6.507608235	6.505653931	6.606817078	6.592355069	6.399101858	6.44602259	6.505703456	6.660124377	6.967778711	6.635660582	2441	3548	3815	3396	3466	3405	3486	2699	2696	3836	3485
RAB2B	0.593722177	-0.055479113	0.14565261	-0.095385501	1.14E-07	-0.324598409	3.13E-05	-0.217997288	5.63E-23	-1.511335174	3.55E-10	-0.433372954	0.95571336	0.008525988	6.1958793	6.207988142	6.148948874	6.174294256	6.066006039	6.146122816	6.098839502	6.076559905	6.091442267	5.883109983	5.833402533	5.862778564	5.958876425	5.958917131	5.981202349	4.723091029	4.71690137	4.578290981	5.800978152	5.748673524	5.703814487	6.213464029	6.147584209	6.217534436	2030	2626	2466	2299	2016	2326	2259	1875	1879	1859	1633
TOX4	0.759800727	0.041604582	0.900157386	0.015118172	0.909643291	0.007419634	0.015248842	0.125760436	0.357697119	-0.040427699	0.480893096	0.037955087	0.969693726	0.007148076	6.305793245	6.228813835	6.141619126	6.283084061	6.244048403	6.274972004	6.188109307	6.275668319	6.258824096	6.235007644	6.277324381	6.186894439	6.352637655	6.311481837	6.390582213	6.229044219	6.132438291	6.195465161	6.311040402	6.228723608	6.252077901	6.250772224	6.163620169	6.284354296	2190	2665	2453	2479	2281	2543	2403	2153	2110	2373	2222
METTL3	0.965916825	-0.008544821	0.748938631	0.035078442	0.000402047	-0.220308992	1.87E-05	-0.279009591	0.008194472	-0.130226914	0.005388371	-0.159777553	0.685141922	-0.055300041	5.318109523	5.287746654	5.36908251	5.327029114	5.263252599	5.358635711	5.291642442	5.35748113	5.43061303	5.087266809	5.133662237	5.092587342	4.960681975	5.064800185	5.111797395	5.243172028	5.180669518	5.160936436	5.191197873	5.145658285	5.158975313	5.274634495	5.230390101	5.303730988	1104	1388	1436	1278	1156	1347	1291	1139	1188	1071	1005
SALL2	0.610671881	-0.080141939	0.0614125	-0.175499397	0.011540698	-0.181600507	0.000348725	-0.267980334	0.318999588	0.055693313	1.40E-05	-0.344835861	0.82005121	0.042461305	4.970284842	4.898188473	4.979460721	4.755054187	4.969475648	4.883373573	4.804512804	4.743430462	4.773601875	4.704194502	4.761731555	4.837838432	4.691751665	4.676341663	4.676094036	5.092971199	4.994928921	4.927986282	4.562057188	4.693225745	4.557504363	4.95782185	5.030266479	4.987470935	868	1059	1096	859	943	969	921	744	753	821	777
LOC105749823	0.977789783	-0.033286126	0.655377863	-0.286845291	0.050567684	-0.758933913	0.609326468	-0.188161554	0.023058619	0.587030283	0.815717428	0.083162859	0.91749267	0.109991665	-0.113326426	-0.201091809	0.074319367	0.067909763	-0.32159449	-0.08949343	-0.031771479	-0.611859813	-0.466129849	-0.380268684	-0.933446791	-1.228250177	0.087281322	-0.346351047	-0.545480401	0.688832589	0.665832181	0.194223121	-0.127253819	0.293719235	-0.153879607	0.424384763	-0.254261035	-0.08020945	25	31	36	33	24	30	32	18	20	24	15
RBBP9	0.721557469	0.049324736	0.018809639	0.166930234	5.19E-12	0.604813148	2.48E-14	0.743804303	5.56E-27	2.162763076	1.45E-19	1.295750514	0.64937774	-0.059199821	7.41261075	7.244824761	7.198788879	7.302099033	7.314012418	7.389169524	7.453922906	7.446082314	7.45815671	7.911502853	7.927130277	7.833008044	8.038358794	8.055112638	7.995416319	9.475345594	9.477613443	9.392566322	8.517927835	8.626713738	8.599671032	7.256803195	7.154064642	7.268854195	4718	5389	5105	5024	4788	5506	5778	4846	4845	7585	6972
DAD1	0.319881291	-0.08533847	0.716639808	-0.032178358	8.53E-05	-0.204339614	4.86E-06	-0.248092728	2.24E-19	0.885569843	0.012890317	0.113504498	0.307270344	-0.106601973	7.401249203	7.276509327	7.199494995	7.218910524	7.191742533	7.211540009	7.272082424	7.27056675	7.239093164	7.083286165	7.120276382	7.061461145	7.055450826	7.02050684	7.058029185	8.155849395	8.235559115	8.143326575	7.380550736	7.402329769	7.435748239	7.228337804	7.130894391	7.199176526	4681	5508	5108	4742	4399	4868	5094	4291	4163	4272	3985
ABHD4	0.103168531	-0.16892473	0.003411993	-0.247046474	2.41E-06	-0.373808488	0.063428106	-0.119450789	8.49E-21	-1.754616196	0.000258079	-0.250845064	0.99509536	-0.001870209	5.949674841	5.983762484	6.016574364	5.757653729	5.819471762	5.865538091	5.716460721	5.662868437	5.828752226	5.637543391	5.586442613	5.604092993	5.812312944	5.875915739	5.902784153	4.134988898	4.103289821	4.451084487	5.759599466	5.751316139	5.686397107	5.997156987	5.92791071	6.018822862	1711	2248	2249	1722	1699	1915	1732	1408	1566	1568	1376
OXA1L	0.022285458	-0.15938003	0.095840767	-0.107860318	1.76E-07	-0.320026927	0.0230353	-0.107874861	0.018123349	0.096393557	2.31E-05	-0.222997425	0.990055287	-0.002309824	6.757984954	6.665521878	6.643583781	6.528291964	6.544726225	6.516720043	6.566083949	6.534332217	6.643744307	6.361347568	6.401724799	6.34443895	6.591773376	6.599616637	6.552921803	6.736821369	6.873106248	6.746759062	6.489115555	6.477751493	6.432261289	6.667807084	6.67871277	6.714424939	2997	3606	3474	2938	2809	3008	3123	2576	2755	2590	2422
SLC7A7	0.8678002	0.159831349	0.984693632	0.01938564	0.509132593	0.234978081	0.094922057	0.517157933	0.346494651	-0.263212732	0.095767263	0.508705656	0.992781004	0.012909964	0.042599542	0.338006915	0.569874282	0.759236805	0.213328637	0.453138763	0.667063191	-0.326367443	0.660461947	0.473752898	0.695368893	0.484859371	1.033396957	0.547795464	0.92634638	0.258072945	-0.502036303	0.437363994	0.86484594	0.861768611	0.756085069	0.303342486	0.463296096	0.216488289	28	44	51	53	35	45	52	22	43	43	46
MRPL52	0.767710941	-0.058625399	0.789721833	-0.040599064	0.002919136	-0.237581586	0.000689806	-0.272863008	7.66E-27	2.755781381	4.62E-19	1.583232763	0.468588294	-0.120192684	6.299364927	6.1882758	6.077765265	6.081245846	6.17544498	6.134418975	6.150733166	6.195489566	6.098974837	5.948987006	5.954646504	5.950480086	5.932656363	5.93920568	5.87649729	8.979507775	8.964959418	8.889969734	7.607900208	7.86936064	7.83857503	6.072406066	6.010027737	6.123833012	2181	2590	2347	2155	2175	2307	2341	2037	1889	1946	1776
MMP14	0.194229825	-0.095805294	3.26E-05	-0.248445055	6.22E-14	-0.631682166	8.75E-05	-0.18750705	9.74E-27	-2.092220867	1.57E-15	-0.734403466	0.850975561	0.023410325	8.642381234	8.665415285	8.679857812	8.548594935	8.589289194	8.562223807	8.409687174	8.387408108	8.445023965	8.0077676	8.060600492	8.023968412	8.474419294	8.438660589	8.511898857	6.434215115	6.599220712	6.677701874	7.924246553	7.942871499	7.917109216	8.653067277	8.759368423	8.645312242	11064	14426	14252	11920	11591	12417	11207	9306	9603	8109	7647
LRP10	0.962286298	0.007465023	0.664448223	-0.03642187	1.33E-07	0.30022036	1.63E-12	0.513903085	0.656356824	-0.01746853	0.630621895	0.023199113	0.851310833	-0.024573532	7.428014544	7.415609867	7.470316205	7.454452939	7.371781826	7.509863099	7.475013264	7.391455446	7.338213356	7.706807714	7.764904562	7.742771779	7.898604879	7.96167715	7.995225456	7.370801716	7.40751257	7.483558057	7.473872499	7.447570229	7.462114194	7.434544925	7.414404126	7.391146541	4768	6066	6162	5584	4984	5987	5863	4666	4459	6582	6230
REM2	0.998532079	-0.007200444	0.736976604	-0.533897447	0.597879194	0.43046761	0.099949295	1.107820238	0.973191103	-0.021383869	0.294594814	0.738768798	0.933977104	-0.214660772	-2.427738523	-1.44109241	-2.147106206	-1.589880185	-1.749814518	-2.707884881	-1.937770019	-3.615380124	-2.15732729	-1.239173815	-2.214626204	-1.228250177	-1.043163576	-0.95327325	-0.618373185	-1.033530881	-3.807499359	-1.083006875	-1.845194889	-0.8144909	-1.086584326	-2.145605234	-2.395241379	-2.145722724	5	13	8	10	9	5	8	2	6	13	6
RBM23	0.158014963	-0.078624241	0.212071864	-0.060885434	0.000179251	-0.138675036	0.068233608	0.061124046	2.18E-14	0.407774282	0.51435236	-0.022886672	0.471194095	-0.052985763	8.403605953	8.3293274	8.295373373	8.282945111	8.244930856	8.26496997	8.266502256	8.28681756	8.292746329	8.214249644	8.218525319	8.179849884	8.388902649	8.406147523	8.417056605	8.773262536	8.770890709	8.707765584	8.303112188	8.309852973	8.347037107	8.29463003	8.262397291	8.312751048	9377	11428	10917	9916	9129	10105	10149	8679	8641	9356	8532
PRMT5	0.625336208	0.047616037	3.06E-05	0.235380836	0.56512593	0.027127257	5.67E-12	-0.486227855	3.80E-24	1.266745916	0.000488507	0.151739333	0.933084368	-0.011825095	6.982433074	6.933784806	6.992217279	7.047566814	6.988030746	7.015722565	7.150631634	7.216032506	7.247928903	7.050650404	6.998848367	6.940197233	6.446035648	6.493330929	6.510282075	8.213511319	8.255510371	8.239898073	7.089029291	7.181398661	7.093050134	6.983974138	6.953175471	6.935879008	3501	4344	4424	4211	3820	4250	4683	4132	4188	4176	3663
HAUS4	0.173678383	-0.133066495	0.002412267	0.219123824	6.69E-07	0.33646126	0.005458208	0.158802565	3.93E-09	0.380395254	5.34E-05	0.243228003	0.644258967	-0.062780579	5.163883745	5.285097754	5.212787997	5.059169254	5.106636553	5.09592309	5.432470715	5.496669436	5.389434672	5.590846545	5.565733102	5.513748137	5.399393119	5.351579742	5.386685466	5.556758074	5.58559586	5.66117421	5.414101403	5.465092208	5.511078778	5.178953702	5.186829605	5.106811724	992	1385	1289	1061	1037	1123	1423	1255	1155	1518	1356
C1H14orf93	0.413014764	-0.141252936	0.895047272	-0.026501611	0.262427291	-0.10275534	0.0458367	-0.175899546	9.26E-08	-0.520813747	0.440293092	0.067187284	0.837769063	-0.049573236	3.667533765	3.603593637	3.470658812	3.468865715	3.445329783	3.405449933	3.600586152	3.58521713	3.478570808	3.504613967	3.45958452	3.471299245	3.305775699	3.443871084	3.465833261	3.044175001	3.053440127	3.086581216	3.699315511	3.699268085	3.548001314	3.55409773	3.482282103	3.55838982	352	432	385	352	328	348	399	333	307	357	315
PSMB5	0.876106849	0.025644674	0.360858386	-0.07971472	0.074898032	-0.101721173	0.629365609	0.028823814	0.009685086	0.127979519	0.000634422	0.194523746	0.832232749	-0.032868333	7.825018815	7.685426131	7.631788223	7.74739385	7.728131437	7.744486324	7.706875969	7.645218024	7.551974651	7.555631896	7.675428826	7.606701464	7.731455508	7.737404284	7.760702812	7.817741676	7.834742477	7.874848176	7.875627474	7.951132175	7.899713571	7.718183597	7.55946756	7.76680355	6279	7313	6892	6841	6381	7044	6885	5563	5171	5927	5855
PSMB11	0.761002032	-0.056388001	0.621622677	-0.062350361	0.002006295	-0.234414995	0.4133302	-0.060217622	7.13E-14	0.760643875	0.373349489	-0.064152151	0.640151463	-0.0778711	5.768860038	5.625917217	5.590886956	5.57144196	5.521945331	5.724337843	5.571685362	5.617304094	5.611075683	5.439793516	5.501758821	5.341529944	5.528083102	5.659771741	5.618477237	6.341024271	6.461549265	6.467123208	5.571959829	5.618671566	5.603842922	5.610641104	5.480149907	5.662709314	1510	1754	1674	1513	1382	1736	1567	1364	1347	1367	1298
CDH24	0.767851178	0.164794191	0.866759456	-0.084293846	0.008694873	0.539526766	0.026204131	0.44966214	0.000208579	-0.816675411	0.599337995	0.117035275	0.458701095	0.336298692	1.601569472	1.352672179	1.116131876	1.504971978	1.697139965	1.37015128	1.227060947	1.331026256	1.263982763	1.83195705	1.955745886	1.911313269	1.678543534	1.802270839	1.94801405	0.688832589	0.308510477	0.645376904	1.676391059	1.123479272	1.63433567	1.566571733	1.989862652	1.53094708	84	91	75	90	97	85	77	70	66	112	111
ACIN1	0.568534831	-0.052691822	0.460207783	-0.051277124	0.174493498	0.058668016	0.176809075	-0.05742	1.43E-15	-0.602811389	0.007339859	-0.113544505	0.85341642	0.022335448	7.150426907	7.118837729	7.143353011	7.066186099	7.115319955	7.073175669	7.039404531	7.101489373	7.117902886	7.21094568	7.184510268	7.193316028	7.031317444	7.095439525	7.113596066	6.518806855	6.578971978	6.5063139	7.109146466	6.970408654	6.993323216	7.131280889	7.201084601	7.147367045	3934	4938	4912	4266	4172	4423	4335	3816	3827	4667	4166
C1H14orf119	0.984753666	-0.009744093	0.844200855	-0.059521455	0.552432865	0.089693867	0.309952561	0.139863255	2.47E-08	-0.963644178	0.798437323	-0.038347594	0.991605853	0.005740603	3.461871689	3.170411764	2.979188102	3.321664098	3.156645803	3.109196596	3.136796032	3.074228204	3.226838565	3.246207579	3.2208541	3.420719628	3.344862994	3.379801008	3.312505335	2.33479418	1.971036598	2.429351244	3.21209681	2.981166965	3.310167042	3.233581424	3.107407953	3.292953435	305	319	274	318	268	283	290	234	258	299	267
LOC111719788	0.992926239	0.009490673	0.762342283	0.163557163	0.005046642	0.726487266	8.93E-05	1.026420312	1.34E-06	-1.87760653	0.059416825	0.478542903	0.743893864	0.223428608	0.702994626	1.011792342	0.964868101	0.931603153	1.015340581	0.757780737	0.906672781	1.085455037	1.17555486	1.486406728	1.808393288	1.566854147	1.851364826	1.701034404	2.212528255	-1.730876651	-1.253339351	0.055331602	1.411230072	1.417708381	1.290455635	1.141432883	1.188490034	1.018511943	45	71	68	60	61	55	61	59	62	88	100
CEBPE	0.979811475	-0.018594709	0.59004854	0.183289218	0.210509005	0.249905258	0.953433745	-0.013412362	0.063973735	0.291153728	0.220136802	0.234386108	0.926669235	-0.06108412	1.915838384	1.771352819	1.565006538	1.627042181	1.819633465	1.753508329	1.996552699	2.044987608	1.765977527	2.027584358	2.135131027	1.843112467	1.91768013	1.84357369	1.456496561	2.038635862	1.83691075	2.268870785	2.149663817	1.818012594	1.997572707	1.866314653	1.458054456	1.747479759	104	121	102	98	106	111	131	114	93	128	126
SLC7A8	0.717536542	0.229600013	0.516204069	0.275461072	1.74E-05	1.103536147	6.62E-07	1.312506541	2.23E-07	-2.044923932	0.017960821	0.561109	0.905303199	-0.102326894	1.385528787	1.037201907	1.163222879	1.391433522	1.580701487	1.30899337	1.135834546	1.593104595	1.688210658	2.178013126	2.26413251	2.468077971	2.407564565	2.613832501	2.514786101	-0.247770917	-1.481748021	-0.793221886	1.317269156	1.909184358	2.04437814	1.093560268	1.094282249	1.093437914	72	72	77	83	90	81	72	84	89	142	137
RNF212B	0.678627086	0.648264151	0.676913478	0.505081669	0.186510346	0.857416362	0.57512218	0.394562164	0.507205967	-0.395843506	0.228225498	0.761741829	0.974706803	0.079753875	-1.614660418	-1.938974095	-1.435930765	-1.072790394	-0.963405217	-0.969480526	-1.305933374	-1.442325533	-0.697082435	-0.924073197	-1.24850301	-0.187040345	-1.664170542	-1.155432925	-0.953516176	-3.787572592	-0.381703347	-1.932229253	-0.962699641	-1.306457973	-0.382416405	-1.582079903	-1.581376236	-1.582199152	9	9	13	15	15	17	13	10	17	16	12
HOMEZ	0.799619841	-0.070756335	0.787107658	-0.056386833	0.005098174	-0.309955997	0.000777333	-0.37895178	3.67E-16	-1.991055114	1.02E-05	-0.547119303	0.973448096	0.012565801	3.949554125	3.953084158	3.854619629	3.822827812	3.91259552	3.810372933	3.896453561	3.778249772	3.913930373	3.630404003	3.592471154	3.604982525	3.456146164	3.608665999	3.555551135	2.016551184	1.971036598	1.797149852	3.69558567	3.102035353	3.324460525	3.90900509	3.964014158	3.922645967	428	550	503	450	453	460	491	381	415	390	345
LOC100925734	0.985414908	-0.004009493	0.738208845	-0.038305598	0.00127124	0.196108664	0.013342679	0.144405049	1.93E-20	-1.513986112	0.263823318	-0.066456731	0.926828495	0.017737323	5.882454474	5.901409824	5.923907148	5.85990564	5.914456494	5.921090653	5.886136566	5.867785454	5.838684573	6.070131647	6.065011431	6.161215472	6.032550424	6.074015028	6.034184672	4.43332696	4.256411521	4.478526641	5.967205235	5.753953922	5.788739636	5.913463998	5.887226723	5.959971815	1633	2123	2109	1849	1815	1990	1949	1623	1577	2117	1917
PABPN1	0.844554753	0.032691371	0.917901898	-0.013972068	0.058318707	-0.113657835	0.450085246	-0.046102555	6.71E-25	1.792939978	1.59E-16	0.960309645	0.747011165	0.047272979	6.068603348	5.98784071	6.024565924	6.091128507	6.04888905	6.039559485	5.96444848	6.109095665	5.966067924	5.915600921	5.963381513	5.861055211	6.030304162	6.011963473	5.901155182	7.814411963	7.766657503	7.880259508	6.928681612	7.01580703	7.017717972	6.022145935	6.095341486	6.105848527	1858	2255	2262	2170	1992	2160	2058	1918	1722	1901	1787
SLC22A17	0.130293885	-0.242565212	0.164856341	-0.192445724	0.00011482	-0.429908288	0.002647237	-0.305158644	6.07E-11	-0.877093743	0.889860526	0.014539496	0.636160863	-0.106459339	4.404843819	4.327266745	4.306587361	4.133559236	3.999394638	4.178424963	4.141848914	4.23293837	4.087540363	3.907232011	3.91743299	3.925024813	4.009080234	4.089755302	4.025155817	3.403117412	3.435651266	3.572541801	4.6064328	4.301998404	4.17917653	4.129777663	4.282423349	4.3080342	586	713	687	558	481	595	581	522	468	472	433
IL25	0.679193302	-0.313016096	0.761362193	-0.183690445	0.010004498	-0.917356137	0.000210159	-1.539137986	1.39E-06	1.248659586	0.632656169	-0.151879715	0.911459881	0.10591811	0.391040149	-0.033010737	-0.081641709	-0.202244163	-0.19756685	-0.264370377	-0.390133931	0.20853694	-0.092224658	-0.446488971	-0.933446791	-1.115375293	-1.664170542	-1.050814992	-1.671974954	1.325726048	1.228981177	1.508565439	0.323047017	-0.104601122	-0.382416405	0.21661016	0.125046952	0.260506096	36	35	32	27	26	27	25	32	26	23	15
CMTM5	0.779342519	-0.098892938	0.318078615	-0.205720454	3.53E-07	-0.990174755	2.37E-07	-0.98554379	1.29E-19	2.169982645	8.82E-10	0.975456959	0.975088976	0.014670962	3.714674032	3.595063999	3.50305137	3.492002687	3.6114026	3.41515595	3.216877717	3.411672753	3.568130051	2.544752539	2.748700988	2.547372749	2.74364815	2.581645425	2.531729655	5.800267494	5.796919192	5.730152167	4.319483307	4.676638715	4.742742619	3.685043182	3.563638857	3.610341108	363	429	394	358	368	350	306	295	327	184	192
LOC100935261	0.995758743	0.011155663	0.942872381	-0.087547863	0.950534344	-0.040276718	0.966401424	0.024727449	0.402865999	0.331683978	0.698184224	0.204058552	0.747977556	-0.443998036	-0.227503736	-1.938974095	-0.605387039	-0.870391476	-0.774280832	-1.074224294	-0.965673901	-0.462063173	-1.593978164	-0.924073197	-0.326391081	-1.632064827	-0.85423957	-0.861910799	-0.953516176	-0.358857384	-1.056198494	-0.27042038	-1.164831229	-0.156494145	-0.811893377	-1.064917386	-1.745914632	-1.300568179	23	9	23	17	17	15	17	20	9	16	23
LOC100925998	0.986229475	0.02002909	0.737377649	-0.213303697	0.034323934	-0.788844543	0.066782165	-0.648701004	4.91E-06	1.236243995	0.241757059	0.348073222	0.492914201	0.440783974	0.351817356	0.164392185	0.638134911	0.37717503	0.421099415	0.414949404	0.339249077	0.20853694	-0.03834659	-0.036374836	-0.75611973	-0.435454116	-0.610436017	-0.227524886	0.03244623	1.395841274	1.925108573	1.560851758	0.571189369	1.187321678	0.443293695	0.797428174	1.044766287	0.639573184	35	39	54	41	40	43	41	32	27	30	17
NGDN	0.67107011	0.076322714	0.847158111	0.031307728	0.037968202	-0.161573852	2.76E-07	-0.504239837	4.89E-06	-0.35081464	0.000339732	-0.290096322	0.783005867	-0.054182204	5.100221979	4.980720055	4.839698843	5.136088637	4.992446936	5.023214578	4.916671081	5.063707481	5.03623453	4.896770398	4.80655093	4.734327933	4.421610221	4.447679474	4.540360413	4.696713111	4.581585064	4.593431218	4.685658171	4.671067054	4.695868704	4.990864214	4.926439881	4.84295657	950	1121	995	1119	958	1068	995	929	904	938	801
ZFHX2	0.704465519	0.167522674	0.903883484	0.05042883	8.09E-11	1.505279739	0.018942876	0.401085845	0.268541283	-0.165208299	0.001464902	0.542160253	0.460268667	0.282410793	2.590792223	2.993493391	3.264768025	2.863418824	3.263030294	3.21855289	3.0331704	2.946063441	3.013839972	4.34423281	4.429428948	4.587813537	3.26559984	3.332229496	3.44809296	2.832947025	2.78861742	2.728057516	3.546193713	3.41809435	3.506814403	2.892585407	3.563638857	3.233458625	167	283	334	231	289	305	269	214	222	640	617
THTPA	0.904055114	0.030904272	0.873155004	-0.030651347	0.018093961	0.198139431	0.000186261	0.322030164	4.52E-25	2.44563981	4.51E-15	1.13535911	0.675935827	0.083331347	4.370912703	4.387778752	4.298700574	4.31316899	4.408524571	4.428923997	4.444732274	4.249324139	4.272105423	4.564073316	4.579529778	4.508570295	4.670753995	4.737877446	4.61579438	6.721259631	6.863499181	6.811312833	5.418633558	5.511556284	5.533810184	4.406944861	4.387949787	4.512988921	573	743	683	632	639	707	717	528	532	745	685
AP1G2	0.519041577	-0.14073734	0.961232082	0.012151487	0.006979498	0.270610509	0.00416148	0.283127509	0.001035809	0.282386094	0.000604809	0.340686026	0.965448364	0.015551942	2.886740409	3.012834562	3.037218835	2.768074149	2.868143994	2.876080933	3.070599915	2.972623458	2.92847964	3.192825694	3.318165565	3.236266054	3.364016558	3.226911733	3.195105271	3.266317545	3.32210377	3.196429405	3.278428004	3.340659476	3.338613783	3.026091907	2.988045423	2.967414856	205	287	285	216	219	241	277	218	210	288	285
JPH4	0.998532079	0.001123647	0.430259457	-0.120627077	0.030877872	-0.210372806	8.42E-09	-0.803872363	1.33E-18	-2.610247503	2.81E-07	-0.632226836	0.94379324	-0.021540851	4.626454342	4.69367749	4.629418064	4.620851867	4.660832826	4.670934269	4.608499382	4.413420349	4.565348292	4.472965203	4.322388891	4.523899903	3.855147562	3.900496785	3.781314741	1.627199508	2.093746698	2.40094815	4.091545878	4.059155803	3.902605595	4.708518437	4.633807589	4.542259096	684	919	860	783	761	837	804	592	652	699	573
LOC100913554	0.920177679	0.266273819	0.604706253	-0.88854722	0.537954451	-0.642601491	0.973532549	-0.033666723	0.739934032	0.236803044	0.947311125	-0.065663048	0.653164011	0.849508913	-3.637690644	-2.705426115	-3.609611083	-2.403545926	-3.086170386	-3.616575949	-3.08828758	-6.64385619	-3.618997678	-6.64385619	-2.214626204	-3.653400965	-3.682332842	-3.167579848	-3.16780531	-2.890791898	-2.912207609	-3.120168901	-3.176326583	-3.203195257	-3.720911132	-1.932361194	-3.607595261	-1.746734479	2	5	2	6	3	2	4	0	2	0	6
LOC100913817	0.935761362	-0.027364959	0.549421492	-0.110652758	1.10E-05	-0.59258184	9.05E-09	-0.952169453	1.42E-08	0.626643718	0.086773758	-0.182518735	0.734297288	-0.09107236	4.047932352	3.831273971	3.796066312	3.720755724	3.891800976	3.983449316	3.828889136	3.796948482	3.720445655	3.292618706	3.3132043	3.293608646	3.176319903	2.69881408	2.946143302	4.540392922	4.524976292	4.494744824	3.779023046	3.699268085	3.653667744	3.929601748	3.615434723	3.859648063	458	506	482	419	446	519	468	386	363	308	284
CARMIL3	0.787073684	-0.129537829	0.864430429	-0.068353849	2.23E-05	-1.029331528	2.18E-07	-1.530326793	0.210668274	-0.179959497	0.528600373	-0.11592264	0.758034002	0.135154984	2.392461779	2.379948274	2.562566493	2.118288989	2.686888763	2.140424821	2.495697914	2.483980661	2.149325826	1.375787275	1.38530391	1.479695631	0.620707017	0.9265928	1.183833776	2.42138857	2.381379443	1.992542823	2.26489091	2.432674814	2.287503591	2.45470242	2.547186588	2.737564108	145	185	205	138	194	144	186	155	122	81	75
PCK2	0.783549287	-0.038879992	0.534073795	-0.056299047	0.000224535	-0.217014196	0.002364181	-0.167821132	1.32E-13	-0.62113179	5.39E-07	-0.327251172	0.923947936	-0.016388634	5.65665825	5.561704999	5.590886956	5.580105005	5.542103189	5.571063272	5.568418336	5.592901034	5.479909431	5.36575013	5.426799209	5.366039323	5.408646426	5.452920004	5.44486671	4.914388697	4.971583657	5.061913425	5.258474714	5.270038771	5.299460183	5.578395429	5.537213446	5.645175351	1397	1678	1675	1523	1402	1561	1564	1341	1230	1299	1232
DCAF11	0.582436233	-0.058072686	0.25423879	-0.080568677	5.88E-08	-0.344940283	7.89E-06	-0.246490311	5.29E-11	0.397735415	0.118591269	0.072331802	0.760433287	-0.037240098	6.561939219	6.501775397	6.508220601	6.526051996	6.408625065	6.463339888	6.437685129	6.447645018	6.445295898	6.23368667	6.218173057	6.085012537	6.246980186	6.252646825	6.333146182	6.919743027	6.966995179	6.87877678	6.602507138	6.605926	6.581054377	6.44509773	6.496772232	6.51875847	2616	3219	3163	2934	2556	2898	2856	2426	2401	2371	2132
FITM1	0.704430866	-0.306827357	0.479395679	-0.386546907	0.737485024	0.117766616	0.128938479	0.432877381	2.37E-13	2.651418851	2.57E-08	1.758284065	0.860001617	-0.162498697	0.466424703	0.63286362	0.122772143	0.208637854	0.072596357	0.016324912	-0.260534399	0.252552667	0.063724778	0.577364584	0.352639341	0.65363847	0.855357438	0.514083088	1.162234921	2.973327236	3.085111208	3.145977576	1.925995241	2.075874166	2.512251357	0.344828589	0.171925857	0.216488289	38	55	37	36	31	33	27	33	29	47	36
PSME1	0.836292708	0.105157199	0.607848338	0.160651971	0.062797858	0.326256318	0.004382778	0.486829155	2.95E-13	1.634487545	1.23E-06	0.902753548	0.976634696	0.019770934	2.128043437	1.928979037	1.616673366	2.019839938	1.918896642	2.056088759	2.235007765	1.886405328	2.040874056	2.314227285	2.201073154	2.144536537	2.220571482	2.597828724	2.32371817	3.417234449	3.63900921	3.533825078	2.891862303	2.795626649	2.706660423	1.962734183	1.881213128	1.894404263	121	135	106	129	114	136	155	102	113	156	131
EMC9	0.98870737	0.00531573	0.484356722	-0.126537435	0.000694097	-0.410694385	0.000255984	-0.443900031	2.55E-19	1.760132251	7.52E-08	0.650270499	0.933977104	-0.029204939	3.819023907	3.603593637	3.781048978	3.664842593	3.767944229	3.788136111	3.758004393	3.382256927	3.684849107	3.34738783	3.468537267	3.154206714	3.234716257	3.375113827	3.26263124	5.519945724	5.483663216	5.484307601	4.355385113	4.335257883	4.465914062	3.744376499	3.594078641	3.778716607	391	432	477	404	410	454	446	290	354	320	317
PSME2	0.967575452	-0.007234485	0.67070879	-0.041114757	0.232280337	0.064721131	0.332617186	-0.052165561	1.03E-24	1.608141288	2.45E-13	0.630792996	0.564465555	-0.068007235	6.576367442	6.366738394	6.412193085	6.461877826	6.431618844	6.441540976	6.423289722	6.410486041	6.399669106	6.529571987	6.540858425	6.48029949	6.335152382	6.434286206	6.430654941	8.063837452	8.066044285	8.051634443	7.028050507	7.071145868	7.149669735	6.347063319	6.377467234	6.428187095	2642	2932	2959	2806	2597	2855	2828	2364	2326	2910	2667
RNF31	0.606036392	-0.060504336	0.49836767	-0.058944695	0.468374282	-0.040958601	0.071493785	0.091465923	1.84E-25	1.657094557	3.53E-14	0.668239329	0.916142626	-0.017553958	5.526207108	5.431218942	5.473190446	5.414395125	5.395930302	5.439330739	5.405871576	5.414293354	5.434190612	5.470398897	5.440514316	5.39729144	5.6383835	5.523452508	5.544231211	7.115777957	7.123042013	7.164652041	6.093747797	6.162761952	6.179234656	5.485233688	5.431612689	5.461733122	1276	1533	1543	1357	1267	1425	1397	1185	1191	1397	1244
IRF9	0.9950083	-0.00279169	0.617573831	0.104237175	1.21E-07	0.730643543	3.55E-07	0.673909277	1.46E-05	-0.52799233	2.83E-07	0.675050961	0.766563455	0.089989033	3.875429832	3.877726736	3.868894029	3.894037362	3.709728472	4.009311732	3.846978283	4.133457499	3.954355952	4.527886448	4.644172755	4.64301074	4.523080308	4.625939837	4.495724024	3.146018064	3.419178469	3.475092284	4.632027198	4.665473792	4.35192321	3.90900509	3.980567449	4.00257976	406	522	507	473	393	529	474	487	427	726	716
REC8	0.100538525	-0.238245819	0.001934707	-0.372685261	2.38E-10	-0.970855747	9.26E-11	-0.987571969	0.203657463	0.091148326	0.01466013	-0.218266998	0.744700872	-0.073428508	4.907425654	4.828949604	4.839698843	4.576082434	4.67712823	4.60885368	4.46126686	4.624942295	4.372479519	3.972040888	3.780351809	3.911767332	3.871970436	3.857457338	3.883847193	4.781007924	5.114000784	4.954612739	4.733734079	4.610257344	4.579521386	4.741898474	4.74650035	4.868070082	831	1010	995	759	770	801	726	685	571	494	393
IPO4	0.45503036	0.074176986	0.452114416	0.061057473	7.71E-08	-0.3595647	2.23E-15	-0.870863098	7.93E-16	0.664728059	4.55E-07	-0.310618949	0.732249169	-0.04264383	6.160139175	6.121542274	6.083131932	6.197703866	6.19396618	6.19623934	6.163780929	6.190548291	6.194182575	5.798976128	5.678054611	5.810160844	5.191297951	5.29563057	5.265307301	6.78552007	6.744582627	6.830341867	5.877047252	5.737165925	5.820181331	6.103707533	6.102921559	6.030787045	1980	2473	2356	2336	2203	2408	2363	2030	2017	1754	1466
TM9SF1	0.98878444	-0.002432156	0.617573831	-0.044020551	0.845806657	0.011723534	0.04611811	0.097057482	3.24E-10	-0.399000691	0.00107323	-0.167906722	0.789311737	-0.034834868	6.234803579	6.177603768	6.171437281	6.171430742	6.194673807	6.210940989	6.168823361	6.176336387	6.107215492	6.181886985	6.221486868	6.216174395	6.251487013	6.34062455	6.283367632	5.830646971	5.774430909	5.782834109	6.089490588	6.048514098	5.943377444	6.229472656	6.084662027	6.165668554	2085	2571	2505	2294	2204	2433	2371	2010	1899	2287	2137
TSSK4	0.960062443	0.020108619	0.997720529	0.001315114	0.030310734	-0.268763157	0.025175063	-0.272064291	8.98E-09	-0.84029452	0.004125733	-0.354138925	0.831140456	0.068654971	3.912967981	4.110989361	4.244990522	4.130613633	4.068969356	4.126198116	4.185152167	3.93165267	4.152687043	3.832409613	3.773143582	3.854023007	3.724159106	3.850720422	3.873915711	3.56403578	3.031933098	3.1528073	3.867874789	3.706548844	3.630846061	4.135699119	4.191497943	4.144413121	417	613	659	557	505	573	599	424	490	449	391
CHMP4A	0.343885816	-0.11288905	0.303638595	-0.099185648	0.001817067	-0.210800383	0.011112603	0.157663215	1.39E-18	1.055124097	2.32E-08	0.428922491	0.594996107	-0.076607562	5.735915729	5.573693205	5.570288727	5.514957455	5.550972618	5.476888385	5.512849635	5.506927393	5.563955398	5.394407006	5.412952465	5.441783281	5.816664195	5.832980133	5.705047816	6.608280775	6.680370758	6.759119935	6.023333607	6.12318404	6.021489473	5.565292613	5.511244231	5.57500796	1475	1692	1651	1455	1411	1463	1504	1264	1303	1325	1220
LOC100918157	0.427186317	-0.127092003	0.3333786	-0.120734408	4.36E-06	-0.457915424	3.97E-05	-0.37835043	5.77E-21	1.60510385	1.41E-07	0.483620493	0.338464069	-0.173075504	5.082360799	5.035332801	5.000682535	4.987716763	4.891314939	4.858689806	4.867896072	5.011827836	4.877113383	4.597321869	4.636249018	4.510770237	4.625836683	4.661020108	4.696898964	6.654896797	6.653629134	6.626795408	5.399272791	5.640693424	5.528675315	4.935931232	4.681162076	4.982551409	938	1165	1112	1010	893	953	962	896	810	762	712
NEDD8	0.665138932	-0.068672785	0.873155004	-0.023730988	0.002138547	-0.21367758	0.219311384	-0.081755816	4.15E-24	1.897327858	5.46E-13	0.764785201	0.458455054	-0.107393	7.215717035	7.079632457	7.00882914	7.031470307	7.012317218	7.055441878	7.041762339	7.054086873	7.138151414	6.878345862	6.915370102	6.870384982	7.05986241	7.034322301	6.965974349	9.005670231	9.010457394	8.981287804	7.692437576	7.95934582	7.946863361	7.03990614	6.932904724	7.010276598	4116	4805	4475	4165	3885	4369	4342	3693	3881	3706	3457
GMPR2	0.875875973	0.021836115	0.843909273	0.020112098	0.026728129	-0.108001117	4.34E-05	-0.217149952	4.18E-14	0.539963152	0.477072884	0.034582103	0.764950033	-0.036333055	6.467622153	6.342737966	6.355031409	6.438248632	6.375930172	6.417598058	6.376732883	6.441121749	6.408789419	6.316505241	6.267098315	6.258682188	6.134363999	6.146630446	6.233752726	6.944810582	6.938381113	6.903284015	6.437571507	6.470285503	6.362402672	6.352158311	6.314225205	6.390923094	2450	2883	2844	2760	2499	2808	2738	2415	2341	2511	2206
TINF2	0.588845009	0.071860094	0.886303893	-0.019772092	0.241052301	-0.07446759	0.014929115	0.144111419	7.96E-07	0.297608033	0.194629214	0.076631653	0.983994379	0.004774556	4.995953843	4.993757343	4.981104297	5.157952944	4.997322127	5.031126022	5.003097896	4.905562544	5.002895395	4.88672012	4.947693894	4.912952393	5.160133934	5.113452834	5.129992343	5.326317292	5.262204396	5.276447781	5.124796052	5.040112952	5.036981321	5.007105871	4.928147662	5.049943498	883	1132	1097	1136	961	1074	1057	833	883	932	884
TGM1	0.894640324	-0.084084367	0.916304732	0.050474542	0.353432669	0.197776485	0.878113936	0.035339559	0.413314598	0.133437399	0.000106716	0.761496048	0.990055287	0.010283187	1.461194437	1.52421749	1.698874146	1.410988011	1.648383778	1.37015128	1.757379379	1.504870542	1.571774509	1.845857276	1.562998827	1.870780863	1.631897896	1.38395293	1.773816705	1.93255249	1.395417824	1.770754513	2.444517477	2.332702757	2.19718262	1.359521262	1.668842314	1.684247474	76	102	112	84	94	85	111	79	82	113	84
RABGGTA	0.904055114	-0.02442182	0.963557874	-0.007476959	0.005507962	-0.194100432	9.55E-05	-0.28926951	2.13E-19	1.179342071	3.42E-05	0.287669633	0.494644971	-0.099709669	5.371789991	5.302229298	5.271722082	5.28790382	5.275344788	5.310041733	5.396076268	5.236669713	5.291589948	5.137575576	5.096605605	5.130277145	5.008632151	5.008408529	5.061638871	6.539282572	6.535055594	6.410546203	5.557648256	5.660510919	5.591091284	5.236569244	5.103131444	5.30766999	1146	1401	1342	1243	1165	1303	1387	1048	1079	1109	980
DHRS1	0.592307506	-0.055722493	0.280545455	-0.075357718	6.19E-11	-0.491462574	1.05E-12	-0.584704909	2.93E-19	-0.981710587	7.87E-12	-0.528715073	0.786985931	-0.033005649	6.70983956	6.58919532	6.547020511	6.552704763	6.568397543	6.558922061	6.539634779	6.520897534	6.560533068	6.172955095	6.141176246	6.058188779	6.028804709	6.03294527	6.031208962	5.660094269	5.64877681	5.593132385	6.141138113	6.113631108	6.006792741	6.601429198	6.578426119	6.568304568	2898	3421	3249	2988	2856	3097	3066	2552	2601	2273	2021
NOP9	0.965916825	-0.007719893	0.656551938	0.041175991	0.745588608	-0.019457684	0.002012046	-0.16435196	2.78E-06	-0.248158264	0.158264115	0.070509945	0.835387036	-0.029436447	6.292260536	6.198165638	6.235496322	6.229025979	6.246097901	6.228249829	6.263447503	6.270994601	6.3155297	6.235667677	6.286845931	6.145019391	6.050395716	6.097680449	6.085289973	6.031215502	5.959061274	5.992475161	6.239837204	6.395111112	6.302289141	6.241878402	6.149049412	6.247235095	2170	2608	2618	2388	2284	2462	2531	2146	2195	2374	2236
CIDEB	0.711266641	0.789761434	0.881670478	-0.325508357	0.471541458	0.678978649	0.430257739	0.707571864	0.058461229	1.320054697	0.099500856	1.321676708	0.814672084	0.555294022	-3.637690644	-3.614267856	-3.609611083	-3.090499613	-2.148768653	-3.091839517	-3.08828758	-2.70661096	-6.64385619	-3.140459182	-2.766489165	-2.747148939	-3.160467288	-2.233896799	-3.16780531	-1.033530881	-2.363907576	-3.120168901	-2.492495551	-1.873688547	-2.268692957	-3.608232199	-3.08247723	-2.396045048	2	3	3	3	6	4	3	4	0	3	4
NFATC4	0.400620766	-0.157210691	0.706213055	0.066537037	0.000171575	0.364750676	3.03E-13	1.035959432	0.413743359	0.061849295	0.000483423	0.323268885	0.899672725	0.036931687	3.936357173	3.863592223	3.900504223	3.63189157	3.798058055	3.799297365	3.892975332	4.010673817	3.996908674	4.397111981	4.222728354	4.175751549	4.847862203	5.058966959	4.903025268	3.913871691	3.968274047	4.006884016	4.304868633	4.152744258	4.215420305	3.888110121	3.9506334	3.973121138	424	517	519	394	418	457	489	448	440	663	535
NYNRIN	0.76086035	0.197317599	0.47155568	-0.324456148	0.007202733	0.641619548	0.000377258	0.847775509	5.24E-09	-2.978627986	0.277339905	-0.29186462	0.853553415	0.133700718	0.606315601	0.698038397	1.139869506	0.984767342	1.065720523	0.983310021	0.211034772	0.876303384	0.372982257	1.486406728	1.287512391	1.600294754	1.59994129	1.456743382	1.935336087	-1.730876651	-2.087967192	-2.67103501	0.754448242	0.405310985	0.407935019	0.797428174	1.188490034	0.855867539	42	57	76	63	63	65	38	51	35	88	70
CBLN3	0.94209557	0.181947228	0.963557874	0.089566106	0.779879184	0.257499547	0.135981119	1.06820044	0.592481536	0.343079448	0.976810328	0.027039369	0.877040159	-0.390853786	-2.730389948	-2.705426115	-3.609611083	-3.615290804	-2.148768653	-2.707884881	-3.08828758	-4.448591515	-1.312411935	-3.663175281	-1.816427675	-2.747148939	-1.664170542	-2.483421697	-1.524576356	-2.890791898	-2.912207609	-1.932229253	-2.492495551	-3.203195257	-3.200794584	-3.608232199	-3.08247723	-3.608340137	4	5	2	2	6	5	4	1	11	2	8
KHNYN	0.922175964	0.041081014	0.93886511	0.02404457	8.83E-09	0.92242107	3.98E-14	1.534084199	1.49E-09	-1.118282918	2.64E-05	0.567069615	0.912352759	0.047617445	2.556701359	2.44783905	2.292980029	2.398510268	2.552021047	2.473359008	2.610272478	2.408171197	2.354568691	3.361970937	3.409325971	3.298710337	4.009080234	4.004310811	3.893710774	1.418475682	1.08324885	1.454312661	2.992571764	3.04573985	2.965683338	2.555325451	2.51117982	2.376723413	163	194	170	167	176	182	201	147	141	324	304
SDR39U1	0.461927085	-0.089015935	0.025500617	-0.177259532	0.000918935	-0.213858733	8.11E-06	0.292046632	1.07E-18	-1.238883428	0.017999397	-0.141033515	0.741943353	-0.049674428	5.966001704	5.854832621	5.884053028	5.845606188	5.794481847	5.798519954	5.700631545	5.794309798	5.678990398	5.670136	5.732956432	5.660665113	6.183708242	6.191310057	6.20697244	4.690914399	4.776312143	4.52005647	5.810493514	5.765328912	5.707454662	5.921198366	5.771184415	5.864261453	1731	2056	2052	1830	1670	1828	1714	1542	1412	1604	1523
SEMA6D	0.958173394	0.136850846	0.966472665	-0.083112251	0.668659474	-0.402435008	0.598886466	-0.462444218	0.00200863	-3.256801839	0.759134082	-0.264712309	0.995824219	0.020022668	-1.614660418	-2.705426115	-2.147106206	-1.940095139	-2.148768653	-1.941503631	-2.150979806	-2.153387428	-2.407547405	-4.491090894	-1.816427675	-1.484540403	-2.226450524	-3.167579848	-2.483655566	-2.890791898	-6.64385619	-6.64385619	-1.277615442	-2.271209416	-3.720911132	-3.083141151	-1.745914632	-1.582199152	9	5	7	8	6	8	7	6	5	1	8
SLC24A5	0.851048636	-0.078580702	0.957104401	0.018983321	0.000193331	-0.665353239	2.79E-05	-0.777802414	5.80E-12	-1.809746587	0.000265665	-0.616840252	0.974057926	-0.017479148	2.927328208	2.850318467	2.66427959	2.760472171	2.578287865	2.869035809	2.851568795	2.856202549	2.793868445	1.965276831	2.089433277	2.393737889	1.993433148	2.057612053	2.057364925	1.252028362	0.487711553	1.290561112	2.254787832	2.141810126	2.19718262	2.783666273	2.72275315	2.885451693	210	256	220	215	179	240	238	201	191	123	122
MYEF2	0.85703941	0.038409436	0.772075107	0.042964346	2.01E-09	-0.704586976	1.64E-07	-0.522388472	4.92E-21	-2.712342735	1.72E-10	-0.779834612	0.549629694	0.098166276	4.688771808	4.841624297	4.819630127	4.860154027	4.78631618	4.817198035	4.85365202	4.863604483	4.760362233	4.093528577	4.030571539	4.110522719	4.249482391	4.25193659	4.279541302	1.859991619	2.072836539	2.281390121	4.168906174	3.962117368	3.880203235	4.855690858	4.953524715	4.83388045	714	1018	981	924	830	926	953	809	747	537	468
DUT	0.78560646	-0.039608756	0.758617795	0.032897228	0.000124259	-0.233272392	1.39E-11	-0.604074798	3.82E-20	1.098759125	5.11E-08	0.361734362	0.591158694	-0.066313438	7.032902997	6.877307465	6.846551864	6.885782361	6.841653396	6.911573681	6.969708776	6.935051897	6.951878473	6.67389576	6.681286984	6.702989537	6.299532939	6.363285495	6.282742222	7.984285394	8.103899083	7.965644524	7.227847274	7.312137462	7.302799446	6.929625417	6.818783454	6.810551625	3626	4177	3999	3765	3451	3954	4130	3401	3411	3216	2939
[truncated: 14,771 more rows]
[truncated: 13 more columns]
